# Supplementary material for: Clinical and Genomic Characterization of Secondary Rectal Cancer After Radiotherapy for Prostate Cancer
Source: JAMA Netw Open. 2025 Mar 18;8(3):e251039. doi: 10.1001/jamanetworkopen.2025.1039 (PMC11920846; doi:10.1001/jamanetworkopen.2025.1039)
Supplement: Supplement 2. — eTable 10. Clinical and histopathological data per patient eTable 11. Additional information for patients sequenced with MSK-IMPACT eTable 12. Additional information for patients sequenced with WES [file jamanetwopen-e251039-s002.xlsx]

## Sheet: Table of contents
Omer DM, Shah F, Luthra A, et al. Clinical and genomic characterization of secondary rectal cancer after radiotherapy for prostate cancer. JAMA Netw Open. 2025;8(3):e251039. doi:10.1001/jamanetworkopen.2025.1039
This supplementary material has been provided by the authors to give readers additional information about their work about their work.
eTable 10. Clinical and histopathological data per patient
eTable 11. Additional information for patients sequenced with MSK-IMPACT
eTable 12. Additional information for patients sequenced with WES.

## Sheet: eTable 10. Clinical Data
eTable 1. Clinical and histopathological data per patient
SampleID	CATEGORY	is_SRC	is_PRC	is_m_PRC	Use_in_OS_analysis	Use_in_DFS_DR_LR_analysis	Rectal_cancer_Age_at_dx	cT_USE	cN_USE	cM	cTNM.Stage	cTNM.Stage_USE	Tumor_size.cm.	Tumor_size_binned	is_tumor_size_less_than_4cm	Tumor_distance_from_Anal_verge.cm.	Tumor_distance_from_AV_binned	UPPER.MIDDLE.LOWER.RECTUM	Is_tumor_located_in_distal_rectum	Circumferential_tumor_location	is_tumor_located_in_anterior_wall	Rectal_NAT	NATCHEMO	NATCHEMO_REGIMEN	Completed intended chemo cycles	Chemo cycles	Note	NAT.CRT_binned	NAT.rectalCRT_dose	NAT.CRT_sensitizingchemo	Completed intended RT	Note	Toxicity_NAT	Toxicity_NAT_specify	Note	OS_status	time.to.OS	DFS_status	time.to.DFS	DR_status	time.to.DR	SEX	PROSTATE.CANCER.DX.AGE	PROSTATE_RT	BRACHYTHERAPY	BRACHY_DOSE	EBRT	EBRT_DOSE	Toxicity_prostateRT
PSRC001	SRC	1	0	0	1	1	74	T1-2	N-negative	0	1	Local	1.8	Size <4cm	Yes	7	Middle(4-8cm)	2	No	Anterior	Yes	no NAT	No	No	NA	NA		No	NA	No	NA		NA	NA		0	14.12	0	14.12	0	14.12	M	67	1	1	14400	0	7900	unknown
PSRC002	SRC	1	0	0	1	1	92	T3	N-positive	X	3	Locally advanced	3.5	Size <4cm	Yes	0	Lower(<4cm)	3	Yes	Lateral	No	TNT	Yes	FOLFOX	No	NA	POD, switched to irinotecan	Yes	5700	CAPECITABINE	No	Not able to complete RT dose due to toxicity	RT related	grade 2 diarrhea, grade 3 LE and scrotal swelling		1	0.74	1	0.74	0	0.74	M	71	1	1	NA	0	7560	1
PSRC003	SRC	1	0	0	1	1	87	T3	N-negative	X	2	Locally advanced	1.8	Size <4cm	Yes	3.7	Lower(<4cm)	3	Yes	Anterior	Yes	TNT	Yes	5FU/LV	Yes	8/8	NA	Yes	3000	CAPECITABINE	Yes		chemotherapy related	grade 2 thrombocytopenia	grade 1 N/v	0	2.02	0	2.02	0	2.02	M	69	1	1	14400	0	NA	unknown
PSRC004	SRC	1	0	0	1	1	86	T4	N-negative	X	2	Locally advanced	1.8	Size <4cm	Yes	4.4	Middle(4-8cm)	2	No	Anterior	Yes	no NAT	No	NO	NA	NA		No	NA	NA	NA		NA	NA		0	2.61	0	2.61	0	2.61	M	65	1	1	14400	0	7020	1
PSRC005	SRC	1	0	0	1	1	84	T3	N-positive	X	3	Locally advanced	4.4	Size 4-8 cm	No	3.2	Lower(<4cm)	3	Yes	Posterior	No	no NAT	No	NO	NA	NA		No	NA	NA	NA		NA	NA		0	6.04	1	0.88	1	0.88	M	77	1	0	NA	1	7560	0
PSRC006	SRC	1	0	0	1	1	74	T3	N-positive	X	3	Locally advanced	4.3	Size 4-8 cm	No	3.6	Lower(<4cm)	3	Yes	Anterior	Yes	TNT	Yes	FOLFOX	Yes	8/8	NA	Yes	6250	CAPECITABINE	Yes		chemotherapy and RT related	grade 2 neuropathy, grade 2erectile dysfunction		0	1.71	1	0.02	1	0.02	M	59	1	1	14400	0	NA	1
PSRC007	SRC	1	0	0	1	1	60	T4	N-negative	X	3	Locally advanced	NA	NA	NA	NA	NA	3	Yes	Anterior	Yes	chemo only	Yes	FOLFOX	Yes	6/6	NA	No	NA	NA	NA		0	NA	developed electrolyte imbalance on treatment for lung mets (FOLFIRI/panitumumab)	1	5.57	1	2.62	1	2.62	M	52	1	1	10800	1	5040	1
PSRC008	SRC	1	0	0	1	1	72	T3	N-positive	X	3	Locally advanced	2.7	Size <4cm	Yes	3.4	Lower(<4cm)	3	Yes	Posterior	No	TNT	Yes	FOLFOX	Yes	8/8	NA	Yes	4500	NA	Yes		RT related	grade 1diarrhea		0	1.2	0	1.2	0	1.2	M	61	1	0	NA	1	8100	0
PSRC009	SRC	1	0	0	1	0	72	NA	N-negative	1	4	Metastatic	2	Size <4cm	Yes	NA	NA	3	Yes	Posterior	No	chemo only	Yes	FOLFOX	Yes	12/12	Oxali held after C9 as planned	No	NA	NA	NA		chemotherapy related	grade 1 neuropathy		1	2.98	1	0.24	1	0.24	M	62	1	0	NA	1	5040	1
PSRC010	SRC	1	0	0	1	1	70	T4	N-negative	X	2	Locally advanced	5.2	Size 4-8 cm	No	2.9	Lower(<4cm)	3	Yes	Partially circumferential	No	chemo only	Yes	FOLFOX	Yes	8/8	NA	No	NA	NA	NA		chemotherapy related	grade 1 neutropenia, grade 1 thrombocytopenia, grade 2 neuropathy		1	4	1	1.94	1	1.94	M	65	1	0	NA	1	NA	0
PSRC011	SRC	1	0	0	1	1	64	T4	N-positive	X	3	Locally advanced	4.6	Size 4-8 cm	No	2.4	Lower(<4cm)	3	Yes	Anterior	Yes	chemo only	Yes	FOLFOX	Yes	8/8	NA	No	NA	NA	NA		chemotherapy related	grade 1 neuropathy		1	1.74	1	0.69	1	0.88	M	57	1	1	NA	1	NA	unknown
PSRC012	SRC	1	0	0	1	1	71	T3	N-negative	0	2	Locally advanced	0.2	Size <4cm	Yes	5.5	Middle(4-8cm)	2	No	Posterior	No	no NAT	No	No	NA	NA		No	NA	NA	NA		NA	NA		0	0.78	0	0.78	0	0.78	M	62	1	0	NA	1	7560	unknown
PSRC013	SRC	1	0	0	1	1	75	T1-2	N-negative	X	1	Local	NA	NA	NA	2.5	Lower(<4cm)	3	Yes	Posterior	No	TNT	Yes	FOLFOX	Yes	8/8	NA	Yes	4500	CAPECITABINE	Yes		chemotherapy related / RT related	1 neuropathy / 3 diarrhea, 2 dehydration, 1 dermatitis		0	3.65	1	0.02	1	0.02	M	69	1	0	NA	1	NA	unknown
PSRC014	SRC	1	0	0	1	1	66	T3	N-positive	0	3	Locally advanced	2.3	Size <4cm	Yes	6.8	Middle(4-8cm)	2	No	Partially circumferential	No	no NAT	No	NO	NA	NA		No	NA	NA	NA		NA	NA		1	2.74	1	1.04	1	1.04	M	55	1	1	14400	1	4500	unknown
PSRC015	SRC	1	0	0	1	1	71	T1-2	N-negative	0	1	Local	2.3	Size <4cm	Yes	2.2	Lower(<4cm)	3	Yes	Partially circumferential	No	TNT	Yes	FOLFOX	Yes	8/8	NA	Yes	4698	CAPECITABINE	Yes		chemotherapy related, RT related	grade 2 neutropenia, grade 2 thrombocytopenia / 2 dermatitis radiation, 1 diarrhea, 1 proctitis	required dose reductino	0	3.26	0	3.26	0	3.26	M	55	1	1	14400	0	NA	unknown
PSRC016	SRC	1	0	0	1	1	82	T3	N-negative	0	2	Locally advanced	5	Size 4-8 cm	No	4.4	Middle(4-8cm)	2	No	Posterior	No	TNT	Yes	FOLFOX	Yes	8/8	NA	Yes	4350	CAPECITABINE	No	Patient did not come in for his last RT fraction for unclear reasons	RT related	grade 1 proctitis, grade 2 diarrhea		0	1.64	1	0.28	1	0.28	M	70	1	0	NA	1	NA	unknown
PSRC017	SRC	1	0	0	1	0	73	T4	N-positive	1	4	Metastatic	3.9	Size <4cm	Yes	3.2	Lower(<4cm)	3	Yes	Anterior	Yes	chemo only	Yes	FOLFOX	Yes	9/9	req dose reduction, then POD, on 2nd line	No	NA	NA	NA		chemotherapy related	grade 2 neuropathy and 3 fatigue (req IVF)	required dose reduction	1	1.08	1	0.68	1	0.68	M	52	1	1	NA	1	NA	unknown
PSRC018	SRC	1	0	0	1	1	72	T3	N-positive	X	3	Locally advanced	4.4	Size 4-8 cm	No	8.2	Upper(>8cm)	1	No	Lateral	No	chemo only	Yes	FOLFOX	Yes	12/12	Oxali held for c12	No	NA	NA	NA		chemotherapy related	grade 2 neuropathy	required dose reduction	1	4.59	1	2.1	1	2.1	M	64	1	1	14400	0	NA	1
PSRC020	SRC	1	0	0	1	1	83	T3	N-negative	X	2	Locally advanced	3.5	Size <4cm	Yes	7	Middle(4-8cm)	2	No	Lateral	No	chemo only	Yes	FOLFOX	Yes	12/12	Oxali held after c10	No	NA	NA	NA		chemotherapy related	grade 1 neuropathy, fatigue, constipation		1	7.77	1	2.7	1	2.7	M	77	1	1	NA	1	NA	unknown
PSRC022	SRC	1	0	0	1	1	74	T1-2	N-negative	0	1	Local	2.2	Size <4cm	Yes	4.1	Middle(4-8cm)	2	No	Posterior	No	no NAT	No	No	NA	NA		No	NA	NA	NA		NA	NA		0	1.78	0	1.78	0	1.78	M	60	1	1	14400	1	NA	unknown
PSRC023	SRC	1	0	0	1	0	79	T4	N-positive	1	4	Metastatic	5.8	Size 4-8 cm	No	3	Lower(<4cm)	3	Yes	Lateral	No	chemo only	Yes	FOLFOX	Yes	12/12	dose reduced starting C3, then further reduced c7	No	NA	NA	NA		chemotherapy related	grade 2 neuropathy, diarrhea, mucositis, extreme fatigue, moderate nausea		1	1.75	1	0.01	1	0.01	M	64	1	1	NA	1	NA	1
PSRC024	SRC	1	0	0	1	1	88	T1-2	N-negative	0	1	Local	3.3	Size <4cm	Yes	4.4	Middle(4-8cm)	2	No	Partially circumferential	No	no NAT	No	No	NA	NA		No	NA	NA	NA		NA	NA		1	1.97	1	1.97	0	1.97	M	75	1	1	50000	1	NA	unknown
PSRC025	SRC	1	0	0	1	1	82	T4	N-positive	0	3	Locally advanced	8.6	Size >8cm	No	1.1	Lower(<4cm)	3	Yes	Circumferential	No	chemo only	Yes	FOLFOX	Yes	8/8	completed treatment, but poorly tolerated	No	NA	NA	NA		chemotherapy related	grade 3 profound dehydration, diarrhea, electrolyte abnormality		1	0.91	1	0.91	0	0.91	M	70	1	0	NA	1	NA	1
PSRC026	SRC	1	0	0	1	1	86	T1-2	N-negative	0	1	Local	NA	NA	NA	5	Middle(4-8cm)	2	No	Posterior	No	no NAT	No	No	NA	NA		No	NA	NA	NA		NA	NA		0	5.53	0	5.53	0	5.53	M	65	1	0	NA	1	NA	unknown
PSRC027	SRC	1	0	0	1	1	78	T3	N-negative	0	2	Locally advanced	2	Size <4cm	Yes	5	Middle(4-8cm)	2	No	Posterior	No	no NAT	No	No	NA	NA		No	NA	NA	NA		NA	NA		1	10.94	1	10.94	0	10.94	M	71	1	0	NA	1	NA	1
PSRC028	SRC	1	0	0	1	1	71	T1-2	N-negative	0	1	Local	2	Size <4cm	Yes	6	Middle(4-8cm)	2	No	Anterior	Yes	no NAT	No	No	NA	NA		No	NA	NA	NA		NA	NA		1	5.18	1	5.18	0	5.18	M	58	1	0	NA	1	NA	0
PSRC029	SRC	1	0	0	1	1	76	T3	N-negative	0	2	Locally advanced	2.5	Size <4cm	Yes	8	Middle(4-8cm)	2	No	Partially circumferential	No	chemo only	Yes	FOLFOX	Yes	12/12	Oxali held after C9 as planned, 5FU alone starting c10	No	NA	NA	NA		chemotherapy related	grade 1 neuropathy	has baseline neuropathy that worsened	0	6.45	0	6.45	0	6.45	M	54	1	0	NA	1	NA	unknown
PSRC030	SRC	1	0	0	1	1	81	T3	N-positive	0	3	Locally advanced	4.4	Size 4-8 cm	No	4	Middle(4-8cm)	3	Yes	Anterior	Yes	chemo only	Yes	FOLFOX	No	6/8	Oxali held for C6 and chemotherapy stopped afterwards per patient's request	No	NA	NA	NA		chemotherapy related	grade 2 neutropenia	dose reduction	1	4.44	1	4.44	0	4.44	M	69	1	0	NA	1	NA	unknown
PSRC031	SRC	1	0	0	1	1	67	T1-2	N-positive	0	2	Locally advanced	NA	NA	NA	8	Middle(4-8cm)	2	No	Posterior	No	no NAT	No	No	NA	NA		No	NA	NA	NA		NA	NA		0	19.8	0	19.8	0	19.8	M	60	1	1	14400	0	NA	1
PSRC032	SRC	1	0	0	1	1	83	T3	N-positive	0	3	Locally advanced	4.3	Size 4-8 cm	No	3	Lower(<4cm)	3	Yes	Partially circumferential	No	chemo only	Yes	FOLFOX	NA	NA	treated at OSH, no documents available, but stated as completed in oncology notes	No	NA	NA	NA		unknown	NA	NA	0	0.25	0	0.25	0	0.25	M	69	1	0	NA	1	NA	0
PSRC033	SRC	1	0	0	1	1	78	T3	N-negative	0	2	Locally advanced	2	Size <4cm	Yes	3	Lower(<4cm)	3	Yes	Posterior	No	no NAT	No	No	NA	NA		No	NA	NA	NA		NA	NA		1	12.52	1	12.52	0	12.52	M	73	1	0	NA	1	NA	0
PSRC034	SRC	1	0	0	1	1	82	T4	N-negative	0	2	Locally advanced	3.2	Size <4cm	Yes	3.2	Lower(<4cm)	3	Yes	Partially circumferential	No	chemo only	Yes	capecitabine	Yes	NA	Exact cycles not provided, but stated as completed in oncology notes	No	NA	NA	NA		chemotherapy related	grade 1 fatigue, constipation		1	1.84	1	1.84	0	1.84	M	64	1	1	6000	1	NA	unknown
PSRC035	SRC	1	0	0	1	1	88	T1-2	N-negative	0	1	Local	4	Size 4-8 cm	No	6	Middle(4-8cm)	2	No	Posterior	No	no NAT	No	No	NA	NA		No	NA	NA	NA		NA	NA		1	1.99	1	1.99	0	1.99	M	71	1	0	NA	1	NA	0
PSRC036	SRC	1	0	0	1	0	72	T3	N-positive	1	4	Metastatic	4	Size 4-8 cm	No	11	Upper(>8cm)	1	No	NA	NA	chemo only	Yes	FOLFIRI	Yes	11/11	NA	No	NA	NA	NA		chemotherapy related	grade 1 fatigue		1	3.11	1	0.08	1	0.08	M	66	1	0	NA	1	NA	unknown
PSRC037	SRC	1	0	0	1	1	65	T3	N-negative	0	2	Locally advanced	4.1	Size 4-8 cm	No	5	Middle(4-8cm)	2	No	Lateral	No	chemo only	Yes	FOLFOX	Yes	8/8	oxali dose reduced C8	No	NA	No	NA		chemotherapy related	grade 2 neuropathy	dose reduction oxali	0	2.51	0	2.51	0	2.51	M	50	1	1	14400	0	NA	unknown
PSRC038	SRC	1	0	0	1	1	83	T3	N-negative	0	2	Locally advanced	2.9	Size <4cm	Yes	3	Lower(<4cm)	3	Yes	Circumferential	No	chemo only	Yes	FOLFOX	Yes	6/6	initial oxali dose reduction C1-2, increased thereon after	No	NA	NA	NA		0	NA	initial oxali doses reduced in precaution	0	7.79	1	3.74	1	3.74	M	74	1	1	NA	1	NA	unknown
PSRC039	SRC	1	0	0	1	1	75	T3	N-positive	0	3	Locally advanced	6.5	Size 4-8 cm	No	6	Middle(4-8cm)	2	No	Anterior	Yes	no NAT	No	No	NA	NA		No	NA	NA	NA		NA	NA		1	2.25	1	2.03	1	2.03	M	69	1	0	NA	1	NA	unknown
PSRC040	SRC	1	0	0	1	0	83	NA	NA	NA	NA	NA	3	Size <4cm	Yes	0	Lower(<4cm)	3	Yes	Lateral	No	no NAT	No	No	NA	NA		No	NA	NA	NA		NA	NA		1	1.29	1	1.29	0	1.29	M	55	1	1	14400	1	NA	unknown
PSRC041	SRC	1	0	0	1	0	74	NA	NA	NA	NA	NA	4	Size 4-8 cm	No	12	Upper(>8cm)	1	No	NA	NA	no NAT	No	No	NA	NA		No	NA	NA	NA		NA	NA		1	11.76	1	11.76	0	11.76	M	61	1	1	NA	1	NA	unknown
PSRC042	SRC	1	0	0	1	1	76	T3	N-positive	0	3	Locally advanced	4	Size 4-8 cm	No	2	Lower(<4cm)	3	Yes	Lateral	No	no NAT	No	No	NA	NA		No	NA	NA	NA		NA	NA		1	3.64	1	3.64	0	3.64	M	71	1	0	NA	1	NA	unknown
PSRC043	SRC	1	0	0	1	1	79	T1-2	N-negative	0	1	Local	3	Size <4cm	Yes	5	Middle(4-8cm)	2	No	Posterior	No	no NAT	No	No	NA	NA		No	NA	NA	NA		NA	NA		1	5.74	1	5.74	0	5.74	M	71	1	0	NA	1	NA	unknown
PSRC044	SRC	1	0	0	1	1	80	T4	N-positive	0	3	Locally advanced	6.8	Size 4-8 cm	No	1.5	Lower(<4cm)	3	Yes	Anterior	Yes	no NAT	No	No	NA	NA		No	NA	NA	NA		NA	NA		1	4.01	1	4.01	0	4.01	M	63	1	1	14400	0	NA	unknown
PSRC045	SRC	1	0	0	1	0	83	NA	NA	NA	NA	NA	NA	NA	NA	0	Lower(<4cm)	3	Yes	NA	NA	chemo only	Yes	CAPEOX	No	not available	did not tolerate chemo well, offered surgery but refused	No	NA	NA	NA		chemotherapy related	grade 3 diarrhea, dehydration with AKI, troponin leak	required admission	0	0.36	0	0.36	0	0.36	M	60	1	0	NA	1	NA	unknown
PSRC046	SRC	1	0	0	1	0	81	NA	NA	NA	NA	NA	7	Size 4-8 cm	No	5	Middle(4-8cm)	2	No	Anterior	Yes	no NAT	No	No	NA	NA		No	NA	NA	NA		NA	NA		1	1.3	1	0.1	1	0.1	M	76	1	0	NA	1	NA	unknown
PSRC047	SRC	1	0	0	1	1	66	T1-2	N-negative	0	1	Local	3	Size <4cm	Yes	12	Upper(>8cm)	1	No	NA	NA	no NAT	No	No	NA	NA		No	NA	NA	NA		NA	NA		0	3.51	0	3.51	0	3.51	M	52	1	1	14400	0	NA	unknown
PSRC048	SRC	1	0	0	1	0	85	NA	NA	NA	NA	NA	5.4	Size 4-8 cm	No	4.5	Middle(4-8cm)	2	No	Partially circumferential	No	no NAT	No	No	NA	NA		No	NA	NA	NA		NA	NA		1	2.17	1	3.65	0	1.38	M	77	1	1	14400	1	NA	unknown
PSRC049	SRC	1	0	0	1	1	91	T3	N-negative	0	2	Locally advanced	3.5	Size <4cm	Yes	3.5	Lower(<4cm)	3	Yes	Partially circumferential	No	TNT	Yes	Capecitabine	Yes	NA	NA	Yes	1500	5FU	Yes		0	NA	got brachytherapy	0	3.14	0	3.14	0	3.14	M	79	1	0	NA	1	NA	0
PSRC050	SRC	1	0	0	1	1	79	T3	N-positive	0	2	Locally advanced	2	Size <4cm	Yes	0	Lower(<4cm)	3	Yes	Posterior	No	no NAT	No	No	NA	NA		No	NA	NA	NA		NA	NA		0	3.8	0	3.8	0	3.8	M	71	1	1	11000	1	NA	0
PSRC051	SRC	1	0	0	1	0	77	T4	N-positive	1	4	Metastatic	9.8	Size >8cm	No	4	Middle(4-8cm)	3	Yes	Anterior	Yes	no NAT	No	No	NA	NA		No	NA	NA	NA		NA	NA		1	0.67	1	0.67	0	0.67	M	66	1	1	14400	0	NA	0
PSRC052	SRC	1	0	0	1	0	85	NA	NA	NA	NA	NA	3	Size <4cm	Yes	10	Upper(>8cm)	1	No	Anterior	Yes	no NAT	No	No	NA	NA		No	NA	NA	NA		NA	NA		0	0.01	0	0.01	0	0.01	M	78	1	1	NA	0	NA	unknown
PSRC053	SRC	1	0	0	1	0	84	NA	NA	NA	NA	NA	NA	NA	NA	3	Lower(<4cm)	3	Yes	Anterior	Yes	no NAT	No	No	NA	NA		No	NA	NA	NA		NA	NA		1	2.17	1	0.4	1	0.4	M	72	1	0	NA	1	NA	unknown
PSRC054	SRC	1	0	0	1	0	62	NA	N-positive	1	4	Metastatic	NA	NA	NA	4	Middle(4-8cm)	3	Yes	Anterior	Yes	no NAT	No	No	NA	NA		No	NA	NA	NA		NA	NA		1	0.1	1	0.1	0	0.1	M	61	1	0	NA	1	NA	unknown
PSRC055	SRC	1	0	0	1	1	74	T1-2	N-negative	X	1	Local	NA	NA	NA	NA	NA	NA	NA	Anterior	Yes	no NAT	No	No	NA	NA		No	NA	NA	NA		NA	NA		0	1.28	0	1.28	0	1.28	M	73	1	0	NA	1	NA	unknown
PSRC056	SRC	1	0	0	1	1	79	T1-2	N-negative	0	1	Local	1.5	Size <4cm	Yes	2.6	Lower(<4cm)	3	Yes	NA	NA	no NAT	No	NO	NA	NA		No	NA	NA	NA		NA	NA		0	2.9	0	2.9	0	2.9	M	59	1	0	NA	1	NA	unknown
PSRC057	SRC	1	0	0	1	0	70	NA	NA	NA	NA	NA	NA	NA	NA	10	Upper(>8cm)	1	No	NA	NA	no NAT	No	NO	NA	NA		No	NA	NA	NA		NA	NA		1	0.91	1	0.91	0	0.91	M	55	1	0	NA	1	NA	unknown
PSRC058	SRC	1	0	0	1	1	79	T1-2	N-negative	0	1	Local	4	Size 4-8 cm	No	4	Middle(4-8cm)	3	Yes	NA	NA	chemo only	Yes	FOLFOX	Yes	8/8	NA	No	NA	NA	NA		0	NA		0	0.46	0	0.46	0	0.46	M	62	1	1	14400	0	NA	1
PSRC059	SRC	1	0	0	1	1	78	T3	N-negative	0	2	Locally advanced	3.3	Size <4cm	Yes	1.5	Lower(<4cm)	3	Yes	Partially circumferential	No	chemo only	Yes	CAPOX>FOLFOX	Yes	8/8	oxali stopped after C6 due to cumulative toxicity risk	No	NA	NA	NA		chemotherapy related	grade 2 colitis and neuropathy	oxali stopped after c6	0	0.61	0	0.61	0	0.61	M	51	1	0	NA	1	NA	unknown
PSRC060	SRC	1	0	0	1	1	77	T3	N-negative	0	2	Locally advanced	3.4	Size <4cm	Yes	3	Lower(<4cm)	3	Yes	Anterior	Yes	no NAT	No	NO	NA	NA		No	NA	NA	NA		NA	NA		0	7.5	0	7.5	0	7.5	M	69	1	1	14400	0	NA	unknown
PSRC061	SRC	1	0	0	1	0	80	NA	NA	NA	NA	NA	3.5	Size <4cm	Yes	0	Lower(<4cm)	3	Yes	Posterior	No	TNT	Yes	FOLFOX	Yes	8/8	NA	Yes	4500	NA	Yes		chemotherapy related	grade 2 thrombocytopenia		0	2.17	0	0.43	0	0.43	M	68	1	0	NA	1	NA	unknown
PSRC062	SRC	1	0	0	1	0	75	NA	NA	NA	NA	NA	4	Size 4-8 cm	No	1	Lower(<4cm)	3	Yes	Circumferential	No	CRT only	No	No	NA	NA	NA	Yes	3900	NA	Yes		RT related	grade 1 diarrhea		0	0.04	0	0.04	0	0.04	M	45	1	1	14400	0	NA	unknown
PSRC063	SRC	1	0	0	1	1	82	T1-2	N-negative	0	1	Local	3.7	Size <4cm	Yes	1.7	Lower(<4cm)	3	Yes	Anterior	Yes	TNT	Yes	FOLFOX	Yes	8/8	NA	Yes	4500	CAPECITABINE	Yes		RT related	grade 2 urinary retention, anal pain		0	0.62	0	0.62	0	0.62	M	56	1	0	NA	1	NA	unknown
PSRC064	SRC	1	0	0	1	1	59	T3	N-positive	0	3	Locally advanced	5.5	Size 4-8 cm	No	8.6	Upper(>8cm)	1	No	Circumferential	No	TNT	Yes	FOLFOX	Yes	8/8	NA	Yes	3900	CAPECITABINE	Yes		chemotherapy related / RT related	grade 3 neutropenia, 1 neuropathy, 1 nausea and constipation / 2 BM 7-8x day		0	2.59	1	1.05	1	1.05	M	37	1	1	NA	0	NA	unknown
PSRC065	SRC	1	0	0	1	1	77	T3	N-positive	0	3	Locally advanced	2.1	Size <4cm	Yes	3.1	Lower(<4cm)	3	Yes	Posterior	No	TNT	Yes	FOLFOX	Yes	8/8	NA	Yes	4698	CAPECITABINE	Yes		RT related	grade 1 diarrhea		1	1.35	1	0.96	1	0.96	M	54	1	1	NA	0	NA	unknown
PSRC066	SRC	1	0	0	1	1	77	T1-2	N-negative	0	1	Local	2	Size <4cm	Yes	4	Middle(4-8cm)	3	Yes	Anterior	Yes	TNT	Yes	FOLFOX	Yes	7	treated at OSH, no detailed info about intended dose, but stated as completed in oncology notes	Yes	4140	5FU	Yes		RT related	grade 2 fatigue, diarrhea		0	5.04	0	5.04	0	5.04	M	64	1	1	NA	0	NA	unknown
PSRC067	PRC	0	1	0	0	0	48	T3	N-positive	0	3	Locally advanced	NA	NA	NA	10	Upper(>8cm)	1	No	NA	NA		Yes	0				Yes	NA	NA						0	2.83288	0	2.83288	0	2.83288	M	NA	NA	NA	NA	NA	NA
PSRC068	PRC	0	1	0	0	0	53	T3	N-positive	0	3	Locally advanced	4	Size 4-8 cm	No	5	Middle(4-8cm)	2	No	NA	NA		Yes	0				Yes	NA	NA						0	4.04384	1	1.10959	0	4.04384	M	NA	NA	NA	NA	NA	NA
PSRC069	PRC	0	1	0	0	0	38	T3	N-positive	0	3	Locally advanced	3.6	Size <4cm	Yes	7.5	Middle(4-8cm)	2	No	NA	NA		Yes	0				Yes	NA	NA						0	9.68493	0	9.68493	0	9.68493	M	NA	NA	NA	NA	NA	NA
PSRC070	PRC	0	1	0	0	0	38	T3	N-positive	0	3	Locally advanced	4.2	Size 4-8 cm	No	6.5	Middle(4-8cm)	2	No	Partially circumferential	No		Yes	0				Yes	NA	NA						0	10.0219	0	10.0219	0	10.0219	M	NA	NA	NA	NA	NA	NA
PSRC071	PRC	0	1	1	1	1	66	T3	N-positive	0	3	Locally advanced	3.3	Size <4cm	Yes	4.6	Middle(4-8cm)	2	No	NA	NA		Yes	0				Yes	NA	NA						0	8.33699	0	8.33699	0	8.33699	M	NA	NA	NA	NA	NA	NA
PSRC072	PRC	0	0	0	0	0	77	T3	N-negative	0	2	Locally advanced	3.6	Size <4cm	Yes	11	Upper(>8cm)	1	No	Partially circumferential	No		Yes	0				Yes	NA	NA						0	14.4466	0	14.4466	0	14.4466	F	NA	NA	NA	NA	NA	NA
PSRC073	PRC	0	1	0	0	0	32	T3	N-positive	0	3	Locally advanced	2.7	Size <4cm	Yes	4	Middle(4-8cm)	3	Yes	NA	NA		Yes	0				Yes	NA	NA						0	9.27671	0	9.27671	0	9.27671	M	NA	NA	NA	NA	NA	NA
PSRC074	PRC	0	1	0	0	0	66	T3	N-positive	0	3	Locally advanced	4.7	Size 4-8 cm	No	5.5	Middle(4-8cm)	2	No	Partially circumferential	No		Yes	0				Yes	NA	NA						0	4.93699	0	4.93699	0	4.93699	M	NA	NA	NA	NA	NA	NA
PSRC075	PRC	0	1	0	0	0	42	T3	N-positive	0	3	Locally advanced	3.2	Size <4cm	Yes	8.7	Upper(>8cm)	1	No	Anterior	Yes		Yes	0				Yes	NA	NA						0	2.86849	0	2.86849	0	2.86849	M	NA	NA	NA	NA	NA	NA
PSRC076	PRC	0	1	0	0	0	49	T3	N-positive	0	3	Locally advanced	4.1	Size 4-8 cm	No	2.7	Lower(<4cm)	3	Yes	Partially circumferential	No		Yes	0				Yes	NA	NA						1	4.63562	1	1.11233	1	1.11233	M	NA	NA	NA	NA	NA	NA
PSRC077	PRC	0	1	0	0	0	62	T3	N-positive	0	3	Locally advanced	5.2	Size 4-8 cm	No	9.4	Upper(>8cm)	1	No	Partially circumferential	No		Yes	0				Yes	NA	NA						0	4.99452	0	4.99452	0	4.99452	M	NA	NA	NA	NA	NA	NA
PSRC078	PRC	0	1	0	0	0	40	T3	N-positive	0	3	Locally advanced	9.3	Size >8cm	No	4	Middle(4-8cm)	3	Yes	NA	NA		Yes	0				Yes	NA	NA						0	8.55616	0	8.55616	0	8.55616	M	NA	NA	NA	NA	NA	NA
PSRC079	PRC	0	1	0	0	0	48	T3	N-positive	0	3	Locally advanced	5.9	Size 4-8 cm	No	12	Upper(>8cm)	1	No	NA	NA		Yes	0				Yes	NA	NA						0	6.46301	0	6.46301	0	6.46301	M	NA	NA	NA	NA	NA	NA
PSRC080	PRC	0	1	0	0	0	41	T3	N-positive	0	3	Locally advanced	4.2	Size 4-8 cm	No	6	Middle(4-8cm)	2	No	Posterior	No		Yes	0				Yes	NA	NA						0	7.90137	0	7.90137	0	7.90137	M	NA	NA	NA	NA	NA	NA
PSRC081	PRC	0	1	0	0	0	44	T3	N-positive	0	3	Locally advanced	5.1	Size 4-8 cm	No	5	Middle(4-8cm)	2	No	Partially circumferential	No		Yes	0				Yes	NA	NA						0	5.70959	0	5.70959	0	5.70959	M	NA	NA	NA	NA	NA	NA
PSRC082	PRC	0	1	0	0	0	21	T3	N-positive	0	3	Locally advanced	NA	NA	NA	10	Upper(>8cm)	1	No	NA	NA		Yes	0				Yes	NA	NA						0	5.47123	0	5.47123	0	5.47123	M	NA	NA	NA	NA	NA	NA
PSRC083	PRC	0	1	0	0	0	62	T3	N-negative	0	2	Locally advanced	4.1	Size 4-8 cm	No	4.5	Middle(4-8cm)	2	No	Anterior	Yes		Yes	0				Yes	NA	NA						1	8.93151	1	8.93151	0	8.93151	M	NA	NA	NA	NA	NA	NA
PSRC084	PRC	0	1	1	1	1	69	T3	N-positive	0	3	Locally advanced	2	Size <4cm	Yes	9.2	Upper(>8cm)	1	No	Anterior	Yes		Yes	0				Yes	NA	NA						0	8.22192	0	7.89589	0	8.22192	M	NA	NA	NA	NA	NA	NA
PSRC085	PRC	0	1	0	0	0	53	T1-2	N-positive	0	3	Locally advanced	4.9	Size 4-8 cm	No	3.9	Lower(<4cm)	3	Yes	NA	NA		Yes	0				Yes	NA	NA						0	6.40274	0	8.53151	0	6.40274	M	NA	NA	NA	NA	NA	NA
PSRC086	PRC	0	1	0	0	0	57	T3	N-positive	0	3	Locally advanced	6.6	Size 4-8 cm	No	7	Middle(4-8cm)	2	No	NA	NA		Yes	0				Yes	NA	NA						0	6.44384	0	6.35616	0	6.44384	M	NA	NA	NA	NA	NA	NA
PSRC087	PRC	0	1	0	0	0	47	T3	N-positive	0	3	Locally advanced	6.3	Size 4-8 cm	No	12.3	Upper(>8cm)	1	No	Partially circumferential	No		Yes	0				Yes	NA	NA						0	5.37808	0	6.33425	0	5.37808	M	NA	NA	NA	NA	NA	NA
PSRC088	PRC	0	1	0	0	0	51	T3	N-positive	0	3	Locally advanced	5.1	Size 4-8 cm	No	4.4	Middle(4-8cm)	2	No	Partially circumferential	No		Yes	0				Yes	NA	NA						0	5.5863	0	5.18904	0	5.5863	M	NA	NA	NA	NA	NA	NA
PSRC089	PRC	0	1	0	0	0	44	T3	N-positive	0	3	Locally advanced	6.8	Size 4-8 cm	No	16	Upper(>8cm)	1	No	Anterior	Yes		Yes	0				Yes	NA	NA						1	6.27671	1	1.92603	0	6.27671	M	NA	NA	NA	NA	NA	NA
PSRC090	PRC	0	1	0	0	0	46	T3	N-positive	0	3	Locally advanced	5	Size 4-8 cm	No	3	Lower(<4cm)	3	Yes	Partially circumferential	No		Yes	0				Yes	NA	NA						0	8.11507	0	8.11507	0	8.11507	M	NA	NA	NA	NA	NA	NA
PSRC091	PRC	0	1	0	0	0	58	T3	N-negative	0	2	Locally advanced	3.7	Size <4cm	Yes	0	Lower(<4cm)	3	Yes	Lateral	No		Yes	0				Yes	NA	NA						1	1.34521	1	1.3452	0	1.34521	M	NA	NA	NA	NA	NA	NA
PSRC092	PRC	0	1	0	0	0	51	T3	N-positive	0	3	Locally advanced	3.9	Size <4cm	Yes	5.5	Middle(4-8cm)	2	No	Posterior	No		Yes	0				Yes	NA	NA						0	5.42192	0	5.42192	0	5.42192	M	NA	NA	NA	NA	NA	NA
PSRC093	PRC	0	1	1	1	1	65	T3	N-positive	0	3	Locally advanced	6.7	Size 4-8 cm	No	9	Upper(>8cm)	1	No	NA	NA		Yes	0				Yes	NA	NA						0	8.73699	1	1.25205	1	8.73699	M	NA	NA	NA	NA	NA	NA
PSRC094	PRC	0	1	0	0	0	57	T3	N-positive	0	3	Locally advanced	3.5	Size <4cm	Yes	1.5	Lower(<4cm)	3	Yes	Anterior	Yes		Yes	0				Yes	NA	NA						0	4.50411	0	4.50411	0	4.50411	M	NA	NA	NA	NA	NA	NA
PSRC095	PRC	0	1	0	0	0	60	T3	N-positive	0	3	Locally advanced	8.5	Size >8cm	No	7.7	Middle(4-8cm)	2	No	Circumferential	No		Yes	0				Yes	NA	NA						0	2.6411	0	2.6411	0	2.6411	M	NA	NA	NA	NA	NA	NA
PSRC096	PRC	0	1	0	0	0	38	T3	N-positive	0	3	Locally advanced	3.8	Size <4cm	Yes	8.7	Upper(>8cm)	1	No	NA	NA		Yes	0				Yes	NA	NA						0	4.92055	0	4.92055	0	4.92055	M	NA	NA	NA	NA	NA	NA
PSRC097	PRC	0	1	0	0	0	48	T3	N-positive	0	3	Locally advanced	5	Size 4-8 cm	No	7	Middle(4-8cm)	2	No	Partially circumferential	No		Yes	0				Yes	NA	NA						0	5.26027	0	5.26027	0	5.26027	M	NA	NA	NA	NA	NA	NA
PSRC098	PRC	0	1	0	0	0	57	T3	N-positive	0	3	Locally advanced	3.4	Size <4cm	Yes	9	Upper(>8cm)	1	No	Lateral	No		Yes	0				Yes	NA	NA						0	5.29589	0	5.29589	0	5.29589	M	NA	NA	NA	NA	NA	NA
PSRC099	PRC	0	1	1	1	1	59	T3	N-positive	0	3	Locally advanced	4.8	Size 4-8 cm	No	5.1	Middle(4-8cm)	2	No	Lateral	No		Yes	0				Yes	NA	NA						0	1.38082	0	1.38082	0	1.38082	M	NA	NA	NA	NA	NA	NA
PSRC100	PRC	0	1	0	0	0	38	T3	N-positive	0	3	Locally advanced	3.9	Size <4cm	Yes	10	Upper(>8cm)	1	No	Anterior	Yes		Yes	0				Yes	NA	NA						0	6.50959	1	1.70411	1	1.70411	M	NA	NA	NA	NA	NA	NA
PSRC101	PRC	0	1	0	0	0	52	T3	N-positive	0	3	Locally advanced	6.3	Size 4-8 cm	No	8.1	Upper(>8cm)	1	No	Partially circumferential	No		Yes	0				Yes	NA	NA						0	5.46027	0	5.46027	0	5.46027	M	NA	NA	NA	NA	NA	NA
PSRC102	PRC	0	1	0	0	0	47	T3	N-positive	0	3	Locally advanced	3.7	Size <4cm	Yes	8.6	Upper(>8cm)	1	No	Partially circumferential	No		Yes	0				Yes	NA	NA						0	7.23014	0	7.23014	0	7.23014	M	NA	NA	NA	NA	NA	NA
PSRC103	PRC	0	1	0	0	0	48	T3	N-positive	0	3	Locally advanced	9.4	Size >8cm	No	7.9	Middle(4-8cm)	2	No	Partially circumferential	No		Yes	0				Yes	NA	NA						1	1.38082	1	1.21918	1	1.21918	M	NA	NA	NA	NA	NA	NA
PSRC104	PRC	0	1	0	0	0	52	T3	N-positive	0	3	Locally advanced	11.4	Size >8cm	No	9.8	Upper(>8cm)	1	No	Circumferential	No		Yes	0				Yes	NA	NA						0	5.25479	0	5.25479	0	5.25479	M	NA	NA	NA	NA	NA	NA
PSRC105	PRC	0	1	0	0	0	51	T3	N-positive	0	3	Locally advanced	5.9	Size 4-8 cm	No	10	Upper(>8cm)	1	No	Partially circumferential	No		Yes	0				Yes	NA	NA						0	6.14521	1	3.79726	0	6.14521	M	NA	NA	NA	NA	NA	NA
PSRC106	PRC	0	1	0	0	0	51	T3	N-positive	0	3	Locally advanced	4.6	Size 4-8 cm	No	6.7	Middle(4-8cm)	2	No	Partially circumferential	No		Yes	0				Yes	NA	NA						0	6.67123	0	6.67123	0	6.67123	M	NA	NA	NA	NA	NA	NA
PSRC107	PRC	0	1	0	0	0	67	T3	N-positive	0	3	Locally advanced	5.8	Size 4-8 cm	No	6	Middle(4-8cm)	2	No	Partially circumferential	No		Yes	0				Yes	NA	NA						0	7.1863	1	4.61918	1	4.61918	M	NA	NA	NA	NA	NA	NA
PSRC108	PRC	0	1	0	0	0	44	T3	N-negative	0	2	Locally advanced	4	Size 4-8 cm	No	7.1	Middle(4-8cm)	2	No	Partially circumferential	No		Yes	0				Yes	NA	NA						1	3.67397	1	1.88767	1	1.88767	M	NA	NA	NA	NA	NA	NA
PSRC109	PRC	0	1	0	0	0	52	T3	N-positive	0	3	Locally advanced	6.4	Size 4-8 cm	No	4.9	Middle(4-8cm)	2	No	Circumferential	No		Yes	0				Yes	NA	NA						0	5.56438	0	5.56438	0	5.56438	M	NA	NA	NA	NA	NA	NA
PSRC110	PRC	0	1	0	0	0	55	T3	N-positive	0	3	Locally advanced	7	Size 4-8 cm	No	6.7	Middle(4-8cm)	2	No	Circumferential	No		Yes	0				Yes	NA	NA						0	6.16712	0	6.16712	0	6.16712	M	NA	NA	NA	NA	NA	NA
PSRC111	PRC	0	1	0	0	0	41	T3	N-positive	0	3	Locally advanced	4.8	Size 4-8 cm	No	11.5	Upper(>8cm)	1	No	Circumferential	No		Yes	0				Yes	NA	NA						0	5.74521	0	5.74521	0	5.74521	M	NA	NA	NA	NA	NA	NA
PSRC112	PRC	0	1	0	0	0	58	T4	N-positive	0	3	Locally advanced	10.3	Size >8cm	No	11.8	Upper(>8cm)	1	No	Lateral	No		Yes	0				Yes	NA	NA						0	6.76438	1	2.06575	1	2.06575	M	NA	NA	NA	NA	NA	NA
PSRC113	PRC	0	1	0	0	0	46	T4	N-positive	0	3	Locally advanced	6.6	Size 4-8 cm	No	8.1	Upper(>8cm)	1	No	Posterior	No		Yes	0				Yes	NA	NA						1	1.81096	1	0.80274	1	0.80274	M	NA	NA	NA	NA	NA	NA
PSRC114	PRC	0	1	0	0	0	70	T3	N-positive	0	3	Locally advanced	3.8	Size <4cm	Yes	10.2	Upper(>8cm)	1	No	Partially circumferential	No		Yes	0				Yes	NA	NA						0	5.85205	0	5.85206	0	5.85205	M	NA	NA	NA	NA	NA	NA
PSRC115	PRC	0	1	0	0	0	54	T3	N-positive	0	3	Locally advanced	4.5	Size 4-8 cm	No	5	Middle(4-8cm)	2	No	Partially circumferential	No		Yes	0				Yes	NA	NA						0	5.9589	0	5.9589	0	5.9589	M	NA	NA	NA	NA	NA	NA
PSRC116	PRC	0	1	0	0	0	55	T3	N-positive	0	3	Locally advanced	4	Size 4-8 cm	No	7	Middle(4-8cm)	2	No	Lateral	No		Yes	0				Yes	NA	NA						0	7.43836	1	1.33699	1	1.33699	M	NA	NA	NA	NA	NA	NA
PSRC117	PRC	0	1	0	0	0	30	T3	N-positive	0	3	Locally advanced	6.8	Size 4-8 cm	No	4.6	Middle(4-8cm)	2	No	Circumferential	No		Yes	0				Yes	NA	NA						0	2.92329	1	2.23288	0	2.92329	M	NA	NA	NA	NA	NA	NA
PSRC118	PRC	0	1	0	0	0	57	T3	N-positive	0	3	Locally advanced	3	Size <4cm	Yes	5	Middle(4-8cm)	2	No	Anterior	Yes		Yes	0				Yes	NA	NA						0	6.01918	0	6.01918	0	6.01918	M	NA	NA	NA	NA	NA	NA
PSRC119	PRC	0	1	0	0	0	35	T3	N-positive	0	3	Locally advanced	5.2	Size 4-8 cm	No	7	Middle(4-8cm)	2	No	Circumferential	No		Yes	0				Yes	NA	NA						0	7.33425	0	7.33425	0	7.33425	M	NA	NA	NA	NA	NA	NA
PSRC120	PRC	0	1	0	0	0	49	T3	N-positive	0	3	Locally advanced	2.9	Size <4cm	Yes	5.8	Middle(4-8cm)	2	No	Anterior	Yes		Yes	0				Yes	NA	NA						0	5.26027	0	5.26027	0	5.26027	M	NA	NA	NA	NA	NA	NA
PSRC121	PRC	0	1	1	1	1	72	T3	N-positive	0	3	Locally advanced	4.4	Size 4-8 cm	No	6	Middle(4-8cm)	2	No	Partially circumferential	No		Yes	0				Yes	NA	NA						0	5.81096	0	5.81096	0	5.81096	M	NA	NA	NA	NA	NA	NA
PSRC122	PRC	0	1	0	0	0	75	T3	N-positive	0	3	Locally advanced	7.4	Size 4-8 cm	No	5.2	Middle(4-8cm)	2	No	Circumferential	No		Yes	0				Yes	NA	NA						0	6.00548	0	6.00548	0	6.00548	M	NA	NA	NA	NA	NA	NA
PSRC123	PRC	0	1	0	0	0	69	T3	N-negative	0	2	Locally advanced	3.5	Size <4cm	Yes	4.6	Middle(4-8cm)	2	No	Partially circumferential	No		Yes	0				Yes	NA	NA						1	5.50137	1	2.07671	1	2.07671	M	NA	NA	NA	NA	NA	NA
PSRC124	PRC	0	1	0	0	0	65	T4	N-negative	0	2	Locally advanced	4.5	Size 4-8 cm	No	4.6	Middle(4-8cm)	2	No	Partially circumferential	No		Yes	0				Yes	NA	NA						0	2.18356	0	2.18356	0	2.18356	M	NA	NA	NA	NA	NA	NA
PSRC125	PRC	0	1	0	0	0	48	T3	N-positive	0	3	Locally advanced	5.1	Size 4-8 cm	No	6.9	Middle(4-8cm)	2	No	Partially circumferential	No		Yes	0				Yes	NA	NA						1	2.02192	1	0.926027	1	0.92603	M	NA	NA	NA	NA	NA	NA
PSRC126	PRC	0	1	0	0	0	61	T4	N-positive	0	3	Locally advanced	8.6	Size >8cm	No	7.7	Middle(4-8cm)	2	No	Circumferential	No		Yes	0				Yes	NA	NA						1	2.38082	1	1.05479	1	1.05479	M	NA	NA	NA	NA	NA	NA
PSRC127	PRC	0	1	0	0	0	68	T3	N-positive	0	3	Locally advanced	4.1	Size 4-8 cm	No	7.2	Middle(4-8cm)	2	No	Lateral	No		Yes	0				Yes	NA	NA						0	3.06849	0	3.06849	0	3.06849	M	NA	NA	NA	NA	NA	NA
PSRC128	PRC	0	1	0	0	0	47	T3	N-positive	0	3	Locally advanced	5.4	Size 4-8 cm	No	3.6	Lower(<4cm)	3	Yes	Circumferential	No		Yes	0				Yes	NA	NA						0	4.54795	0	4.54795	0	4.54795	M	NA	NA	NA	NA	NA	NA
PSRC129	PRC	0	1	0	0	0	38	T3	N-positive	0	3	Locally advanced	3.7	Size <4cm	Yes	5.5	Middle(4-8cm)	2	No	Partially circumferential	No		Yes	0				Yes	NA	NA						0	2.89315	0	2.89315	0	2.89315	M	NA	NA	NA	NA	NA	NA
PSRC130	PRC	0	1	0	0	0	50	T3	N-negative	0	2	Locally advanced	2.9	Size <4cm	Yes	5.2	Middle(4-8cm)	2	No	Anterior	Yes		Yes	0				Yes	NA	NA						0	4.27671	0	4.27671	0	4.27671	M	NA	NA	NA	NA	NA	NA
PSRC131	PRC	0	1	0	0	0	50	T3	N-positive	0	3	Locally advanced	4	Size 4-8 cm	No	6.2	Middle(4-8cm)	2	No	Partially circumferential	No		Yes	0				Yes	NA	NA						0	5.28767	0	5.28767	0	5.28767	M	NA	NA	NA	NA	NA	NA
PSRC132	PRC	0	1	0	0	0	57	T1-2	N-negative	0	1	Local	4.7	Size 4-8 cm	No	4.8	Middle(4-8cm)	2	No	Anterior	Yes		Yes	0				Yes	NA	NA						0	5.00822	0	5.00822	0	5.00822	M	NA	NA	NA	NA	NA	NA
PSRC133	PRC	0	1	0	0	0	63	T3	N-positive	0	3	Locally advanced	5.5	Size 4-8 cm	No	6.8	Middle(4-8cm)	2	No	Partially circumferential	No		Yes	0				Yes	NA	NA						0	4.83288	0	4.83288	0	4.83288	M	NA	NA	NA	NA	NA	NA
PSRC134	PRC	0	1	0	0	0	54	T3	N-positive	0	3	Locally advanced	5.5	Size 4-8 cm	No	NA	NA	2	No	Circumferential	No		Yes	0				Yes	NA	NA						0	4.10411	0	4.10411	0	4.10411	M	NA	NA	NA	NA	NA	NA
PSRC135	PRC	0	1	0	0	0	47	T3	N-positive	0	3	Locally advanced	5.3	Size 4-8 cm	No	4	Middle(4-8cm)	3	Yes	Posterior	No		Yes	0				Yes	NA	NA						1	3.60274	1	1.47671	1	1.47671	M	NA	NA	NA	NA	NA	NA
PSRC136	PRC	0	1	0	0	0	33	NA	N-negative	0	2	Locally advanced	4.6	Size 4-8 cm	No	5.6	Middle(4-8cm)	2	No	Partially circumferential	No		Yes	0				Yes	NA	NA						0	5.00548	0	5.00548	0	5.00548	M	NA	NA	NA	NA	NA	NA
PSRC137	PRC	0	1	0	0	0	35	T3	N-negative	0	2	Locally advanced	2.5	Size <4cm	Yes	5	Middle(4-8cm)	2	No	Partially circumferential	No		Yes	0				Yes	NA	NA						1	6.72877	1	1.2274	1	1.2274	M	NA	NA	NA	NA	NA	NA
PSRC138	PRC	0	1	0	0	0	66	T3	N-positive	0	2	Locally advanced	3.7	Size <4cm	Yes	5.3	Middle(4-8cm)	2	No	Partially circumferential	No		Yes	0				Yes	NA	NA						0	6.41096	0	6.41096	0	6.41096	M	NA	NA	NA	NA	NA	NA
PSRC139	PRC	0	1	0	0	0	37	T3	N-positive	0	3	Locally advanced	7.6	Size 4-8 cm	No	11.1	Upper(>8cm)	1	No	Partially circumferential	No		Yes	0				Yes	NA	NA						0	3.0411	0	3.0411	0	3.0411	M	NA	NA	NA	NA	NA	NA
PSRC140	PRC	0	1	0	0	0	50	T4	N-positive	0	3	Locally advanced	6.7	Size 4-8 cm	No	8	Middle(4-8cm)	2	No	Circumferential	No		Yes	0				Yes	NA	NA						0	5.50411	0	5.50411	0	5.50411	M	NA	NA	NA	NA	NA	NA
PSRC141	PRC	0	1	0	0	0	45	T4	N-positive	0	2	Locally advanced	3.5	Size <4cm	Yes	5.3	Middle(4-8cm)	2	No	Posterior	No		Yes	0				Yes	NA	NA						0	6.76986	0	6.76986	0	6.76986	M	NA	NA	NA	NA	NA	NA
PSRC142	PRC	0	1	1	1	1	73	T4	N-positive	0	3	Locally advanced	4.4	Size 4-8 cm	No	1.5	Lower(<4cm)	3	Yes	NA	NA		Yes	0				Yes	NA	NA						0	2	0	2	0	2	M	NA	NA	NA	NA	NA	NA
PSRC143	PRC	0	1	0	0	0	52	T4	N-negative	0	2	Locally advanced	4	Size 4-8 cm	No	3.5	Lower(<4cm)	3	Yes	Lateral	No		Yes	0				Yes	NA	NA						0	5.96438	0	5.96438	0	5.96438	M	NA	NA	NA	NA	NA	NA
PSRC144	PRC	0	1	0	0	0	60	T1-2	N-positive	0	3	Locally advanced	3.3	Size <4cm	Yes	3.7	Lower(<4cm)	3	Yes	Anterior	Yes		Yes	0				Yes	NA	NA						0	1.92055	0	1.92055	0	1.92055	M	NA	NA	NA	NA	NA	NA
PSRC145	PRC	0	1	0	0	0	54	T3	N-positive	0	3	Locally advanced	4.4	Size 4-8 cm	No	5.4	Middle(4-8cm)	2	No	Partially circumferential	No		Yes	0				Yes	NA	NA						0	3.47671	1	3.47671	1	3.47671	M	NA	NA	NA	NA	NA	NA
PSRC146	PRC	0	1	0	0	0	59	T3	N-positive	0	3	Locally advanced	3.8	Size <4cm	Yes	3.5	Lower(<4cm)	3	Yes	Partially circumferential	No		Yes	0				Yes	NA	NA						0	5.86575	0	5.86575	0	5.86575	M	NA	NA	NA	NA	NA	NA
PSRC147	PRC	0	1	0	0	0	66	T3	N-positive	0	3	Locally advanced	6.1	Size 4-8 cm	No	4	Middle(4-8cm)	3	Yes	Circumferential	No		Yes	0				Yes	NA	NA						0	6.51781	0	6.51781	0	6.51781	M	NA	NA	NA	NA	NA	NA
PSRC148	PRC	0	1	0	0	0	53	T3	N-positive	1	4	Metastatic	2	Size <4cm	Yes	6	Middle(4-8cm)	2	No	Partially circumferential	No		Yes	0				Yes	NA	NA						0	1.5726	0	1.5726	0	1.5726	M	NA	NA	NA	NA	NA	NA
PSRC149	PRC	0	1	0	0	0	54	T3	N-positive	1	4	Metastatic	4.9	Size 4-8 cm	No	3.8	Lower(<4cm)	3	Yes	Anterior	Yes		Yes	0				Yes	NA	NA						0	2.48219	0	2.48219	0	2.48219	M	NA	NA	NA	NA	NA	NA
PSRC150	PRC	0	1	0	0	0	51	T3	N-positive	0	2	Locally advanced	3.8	Size <4cm	Yes	3.3	Lower(<4cm)	3	Yes	Partially circumferential	No		Yes	0				Yes	NA	NA						0	2.70411	0	2.70411	0	2.70411	M	NA	NA	NA	NA	NA	NA
PSRC151	PRC	0	1	0	0	0	52	T4	N-positive	1	4	Metastatic	6.9	Size 4-8 cm	No	7.2	Middle(4-8cm)	2	No	Circumferential	No		Yes	0				Yes	NA	NA						0	5.32603	0	5.32603	0	5.32603	M	NA	NA	NA	NA	NA	NA
PSRC152	PRC	0	1	0	0	0	67	T3	N-positive	0	3	Locally advanced	6.2	Size 4-8 cm	No	9.2	Upper(>8cm)	1	No	Circumferential	No		Yes	0				Yes	NA	NA						0	3.40274	0	3.40274	0	3.40274	M	NA	NA	NA	NA	NA	NA
PSRC153	PRC	0	1	0	0	0	40	T3	N-positive	0	3	Locally advanced	3.3	Size <4cm	Yes	9	Upper(>8cm)	1	No	Partially circumferential	No		Yes	0				Yes	NA	NA						0	5.12329	0	5.12329	0	5.12329	M	NA	NA	NA	NA	NA	NA
PSRC154	PRC	0	1	0	0	0	62	T3	N-positive	0	3	Locally advanced	4.3	Size 4-8 cm	No	8.9	Upper(>8cm)	1	No	Circumferential	No		Yes	0				Yes	NA	NA						0	2.53699	0	2.53699	0	2.53699	M	NA	NA	NA	NA	NA	NA
PSRC155	PRC	0	1	0	0	0	56	T1-2	N-negative	0	1	Local	3.1	Size <4cm	Yes	3.2	Lower(<4cm)	3	Yes	Anterior	Yes		Yes	0				Yes	NA	NA						0	4.89041	0	4.89041	0	4.89041	M	NA	NA	NA	NA	NA	NA
PSRC156	PRC	0	1	0	0	0	56	T3	N-positive	0	3	Locally advanced	7	Size 4-8 cm	No	5	Middle(4-8cm)	2	No	Partially circumferential	No		Yes	0				Yes	NA	NA						0	4.84932	0	4.84931	0	4.84932	M	NA	NA	NA	NA	NA	NA
PSRC157	PRC	0	1	0	0	0	52	T3	N-positive	0	3	Locally advanced	6.6	Size 4-8 cm	No	4	Middle(4-8cm)	3	Yes	Circumferential	No		Yes	0				Yes	NA	NA						0	1.15342	0	1.15342	0	1.15342	M	NA	NA	NA	NA	NA	NA
PSRC158	PRC	0	1	0	0	0	61	T3	N-positive	0	3	Locally advanced	4.6	Size 4-8 cm	No	2.8	Lower(<4cm)	3	Yes	Partially circumferential	No		Yes	0				Yes	NA	NA						0	3.75616	0	3.75616	0	3.75616	M	NA	NA	NA	NA	NA	NA
PSRC159	PRC	0	1	0	0	0	57	T3	N-positive	0	3	Locally advanced	7.5	Size 4-8 cm	No	12	Upper(>8cm)	1	No	Anterior	Yes		Yes	0				Yes	NA	NA						1	4.01918	1	1.3726	1	1.8	M	NA	NA	NA	NA	NA	NA
PSRC160	PRC	0	1	1	1	1	85	T3	N-positive	0	3	Locally advanced	5.2	Size 4-8 cm	No	4.2	Middle(4-8cm)	2	No	Circumferential	No		Yes	0				Yes	NA	NA						0	4.01096	0	4.01096	0	4.01096	M	NA	NA	NA	NA	NA	NA
PSRC161	PRC	0	1	0	0	0	46	T3	N-positive	0	3	Locally advanced	3.9	Size <4cm	Yes	11	Upper(>8cm)	1	No	Circumferential	No		Yes	0				Yes	NA	NA						0	3.07945	0	3.07945	0	3.07945	M	NA	NA	NA	NA	NA	NA
PSRC162	PRC	0	1	0	0	0	70	T3	N-positive	0	3	Locally advanced	6.2	Size 4-8 cm	No	10	Upper(>8cm)	1	No	Circumferential	No		Yes	0				Yes	NA	NA						0	4.06575	0	4.06575	0	4.06575	M	NA	NA	NA	NA	NA	NA
PSRC163	PRC	0	1	0	0	0	58	T3	N-positive	0	3	Locally advanced	4.1	Size 4-8 cm	No	5.9	Middle(4-8cm)	2	No	Partially circumferential	No		Yes	0				Yes	NA	NA						1	2.96438	1	1.81918	1	1.81918	M	NA	NA	NA	NA	NA	NA
PSRC164	PRC	0	1	0	0	0	70	T3	N-positive	0	3	Locally advanced	6.3	Size 4-8 cm	No	7.4	Middle(4-8cm)	2	No	Circumferential	No		Yes	0				Yes	NA	NA						0	3.15068	1	2.57808	0	3.15068	M	NA	NA	NA	NA	NA	NA
PSRC165	PRC	0	1	0	0	0	62	T3	N-positive	0	3	Locally advanced	4.4	Size 4-8 cm	No	0.7	Lower(<4cm)	3	Yes	Posterior	No		Yes	0				Yes	NA	NA						0	2.09589	0	2.09589	0	2.09589	M	NA	NA	NA	NA	NA	NA
PSRC166	PRC	0	1	0	0	0	39	T3	N-positive	0	3	Locally advanced	6.2	Size 4-8 cm	No	8	Middle(4-8cm)	2	No	Partially circumferential	No		Yes	0				Yes	NA	NA						0	3.26301	0	3.26301	0	3.26301	M	NA	NA	NA	NA	NA	NA
PSRC167	PRC	0	1	0	0	0	61	T1-2	N-positive	0	3	Locally advanced	3.5	Size <4cm	Yes	4.4	Middle(4-8cm)	2	No	Lateral	No		Yes	0				Yes	NA	NA						0	1.93151	1	0.021918	1	0.02192	M	NA	NA	NA	NA	NA	NA
PSRC169	PRC	0	1	0	0	0	50	T3	N-positive	0	3	Locally advanced	7.7	Size 4-8 cm	No	8.4	Upper(>8cm)	1	No	Circumferential	No		Yes	0				Yes	NA	NA						0	1.49863	1	1.34247	1	1.70685	M	NA	NA	NA	NA	NA	NA
PSRC170	PRC	0	1	1	1	1	70	T1-2	N-positive	0	1	Local	2.2	Size <4cm	Yes	3.6	Lower(<4cm)	3	Yes	Partially circumferential	No		Yes	0				Yes	NA	NA						0	1.47397	0	1.47397	0	1.47397	M	NA	NA	NA	NA	NA	NA
PSRC171	PRC	0	1	0	0	0	41	T3	N-positive	0	3	Locally advanced	5.7	Size 4-8 cm	No	6	Middle(4-8cm)	2	No	Partially circumferential	No		Yes	0				Yes	NA	NA						0	0.98356	0	0.983562	0	0.98356	M	NA	NA	NA	NA	NA	NA
PSRC172	PRC	0	1	0	0	0	74	T4	N-positive	0	3	Locally advanced	5.2	Size 4-8 cm	No	4.1	Middle(4-8cm)	2	No	Partially circumferential	No		Yes	0				Yes	NA	NA						0	0.94795	0	0.947945	0	0.94795	M	NA	NA	NA	NA	NA	NA
PSRC173	PRC	0	1	0	0	0	49	T3	N-positive	0	3	Locally advanced	3.8	Size <4cm	Yes	5	Middle(4-8cm)	2	No	Partially circumferential	No		Yes	0				Yes	NA	NA						0	0.7863	0	0.786301	0	0.7863	M	NA	NA	NA	NA	NA	NA
PSRC174	PRC	0	1	0	0	0	52	T3	N-positive	0	3	Locally advanced	4.2	Size 4-8 cm	No	4.7	Middle(4-8cm)	2	No	Partially circumferential	No		Yes	0				Yes	NA	NA						0	1.03562	0	1.03562	0	1.03562	M	NA	NA	NA	NA	NA	NA
PSRC175	PRC	0	1	0	0	0	52	T1-2	N-positive	0	3	Locally advanced	3.6	Size <4cm	Yes	7.6	Middle(4-8cm)	2	No	NA	NA		Yes	0				Yes	NA	NA						0	0.90685	0	0.906849	0	0.90685	M	NA	NA	NA	NA	NA	NA
PSRC176	PRC	0	1	0	0	0	43	T3	N-positive	0	3	Locally advanced	4.6	Size 4-8 cm	No	6	Middle(4-8cm)	2	No	Partially circumferential	No		Yes	0				Yes	NA	NA						0	0.75342	0	0.753425	0	0.75342	M	NA	NA	NA	NA	NA	NA
PSRC177	PRC	0	1	0	0	0	67	T3	N-positive	0	3	Locally advanced	5.7	Size 4-8 cm	No	4.8	Middle(4-8cm)	2	No	Partially circumferential	No		Yes	0				Yes	NA	NA						0	0.96986	1	0.794521	1	0.79452	M	NA	NA	NA	NA	NA	NA
PSRC178	PRC	0	1	0	0	0	36	T3	N-positive	0	3	Locally advanced	4.9	Size 4-8 cm	No	5	Middle(4-8cm)	2	No	Partially circumferential	No		Yes	0				Yes	NA	NA						0	0.76164	0	0.761644	0	0.76164	M	NA	NA	NA	NA	NA	NA
PSRC179	PRC	0	1	0	0	0	61	T3	N-positive	0	3	Locally advanced	7.1	Size 4-8 cm	No	6	Middle(4-8cm)	2	No	Anterior	Yes		Yes	0				Yes	NA	NA						0	0.73699	0	0.736986	0	0.73699	M	NA	NA	NA	NA	NA	NA
PSRC180	PRC	0	1	0	0	0	60	T3	N-negative	0	2	Locally advanced	3.8	Size <4cm	Yes	8	Middle(4-8cm)	2	No	Posterior	No		Yes	0				Yes	NA	NA						0	3.40822	0	3.40822	0	3.40822	M	NA	NA	NA	NA	NA	NA
PSRC181	PRC	0	1	0	0	0	66	T3	N-positive	0	3	Locally advanced	5	Size 4-8 cm	No	3.3	Lower(<4cm)	3	Yes	Circumferential	No		Yes	0				Yes	NA	NA						0	0.71507	0	0.715068	0	0.71507	M	NA	NA	NA	NA	NA	NA
PSRC182	PRC	0	1	0	0	0	68	T3	N-positive	0	3	Locally advanced	4.7	Size 4-8 cm	No	3.2	Lower(<4cm)	3	Yes	Partially circumferential	No		Yes	0				Yes	NA	NA						0	0.61644	0	0.616438	0	0.61644	M	NA	NA	NA	NA	NA	NA
PSRC183	PRC	0	1	0	0	0	59	T3	N-positive	0	3	Locally advanced	4	Size 4-8 cm	No	6.1	Middle(4-8cm)	2	No	NA	NA		Yes	0				Yes	NA	NA						0	0.60822	0	0.608219	0	0.60822	M	NA	NA	NA	NA	NA	NA
PSRC184	PRC	0	1	0	0	0	55	T4	N-positive	0	3	Locally advanced	5.2	Size 4-8 cm	No	3.5	Lower(<4cm)	3	Yes	Partially circumferential	No		Yes	0				Yes	NA	NA						0	0.6137	1	0.556164	1	0.55616	M	NA	NA	NA	NA	NA	NA
PSRC185	PRC	0	1	0	0	0	58	T3	N-positive	0	3	Locally advanced	3.9	Size <4cm	Yes	5.1	Middle(4-8cm)	2	No	Partially circumferential	No		Yes	0				Yes	NA	NA						0	0.36164	0	0.361644	0	0.36164	M	NA	NA	NA	NA	NA	NA
PSRC186	PRC	0	1	0	0	0	51	T3	N-positive	0	3	Locally advanced	6.3	Size 4-8 cm	No	4.2	Middle(4-8cm)	2	No	Circumferential	No		Yes	0				Yes	NA	NA						0	0.03836	0	0.038356	0	0.03836	M	NA	NA	NA	NA	NA	NA
PSRC187	PRC	0	1	0	0	0	40	T3	N-positive	1	4	Metastatic	3.2	Size <4cm	Yes	4	Middle(4-8cm)	3	Yes	NA	NA		Yes	0				Yes	NA	NA						0	0.82466	0	0.824658	0	0.82466	M	NA	NA	NA	NA	NA	NA
PSRC188	PRC	0	1	0	0	0	53	T3	N-positive	0	3	Locally advanced	2.6	Size <4cm	Yes	6.6	Middle(4-8cm)	2	No	Partially circumferential	No		Yes	0				Yes	NA	NA						0	0.77808	0	0.778082	0	0.77808	M	NA	NA	NA	NA	NA	NA
PSRC189	PRC	0	1	0	0	0	44	NA	NA	NA	2	Locally advanced	8	Size 4-8 cm	No	0	Lower(<4cm)	3	Yes	Partially circumferential	No		Yes	0				Yes	NA	NA						0	0.8411	0	0.841096	0	0.8411	M	NA	NA	NA	NA	NA	NA
PSRC190	PRC	0	1	0	0	0	54	T3	N-positive	0	3	Locally advanced	2.8	Size <4cm	Yes	9	Upper(>8cm)	1	No	Partially circumferential	No		Yes	0				Yes	NA	NA						0	0.70411	0	0.70411	0	0.70411	M	NA	NA	NA	NA	NA	NA
PSRC191	PRC	0	1	0	0	0	70	T4	N-positive	0	3	Locally advanced	5.2	Size 4-8 cm	No	5.1	Middle(4-8cm)	2	No	Partially circumferential	No		Yes	0				Yes	NA	NA						0	1.03014	0	1.03014	0	1.03014	M	NA	NA	NA	NA	NA	NA
PSRC192	PRC	0	1	0	0	0	44	T3	N-positive	0	3	Locally advanced	7.8	Size 4-8 cm	No	0	Lower(<4cm)	3	Yes	Partially circumferential	No		Yes	0				Yes	NA	NA						1	5.34795	1	2.83014	1	2.83014	M	NA	NA	NA	NA	NA	NA
PSRC193	PRC	0	1	0	0	0	66	T3	N-positive	0	3	Locally advanced	7.9	Size 4-8 cm	No	6	Middle(4-8cm)	2	No	NA	NA		Yes	0				Yes	NA	NA						0	9.07123	1	6.40274	0	9.07123	M	NA	NA	NA	NA	NA	NA
PSRC194	PRC	0	1	0	0	0	57	T1-2	N-negative	0	1	Local	1.8	Size <4cm	Yes	3.4	Lower(<4cm)	3	Yes	Lateral	No		Yes	0				Yes	NA	NA						0	5.63836	0	5.63836	0	5.63836	M	NA	NA	NA	NA	NA	NA
PSRC195	PRC	0	1	1	1	1	75	T4	N-negative	0	2	Locally advanced	NA	NA	NA	NA	NA	NA	NA	NA	NA		Yes	0				Yes	NA	NA						0	5.97808	0	5.97808	0	5.97808	M	NA	NA	NA	NA	NA	NA
PSRC196	PRC	0	1	0	0	0	45	T3	N-positive	0	2	Locally advanced	2.9	Size <4cm	Yes	4.4	Middle(4-8cm)	2	No	Partially circumferential	No		Yes	0				Yes	NA	NA						0	4.31233	0	4.31233	0	4.31233	M	NA	NA	NA	NA	NA	NA
PSRC197	PRC	0	1	0	0	0	67	T3	N-negative	0	2	Locally advanced	3.5	Size <4cm	Yes	5.3	Middle(4-8cm)	2	No	Anterior	Yes		Yes	0				Yes	NA	NA						1	2.42192	1	1.79726	1	1.79726	M	NA	NA	NA	NA	NA	NA
PSRC198	PRC	0	1	0	0	0	52	T3	N-positive	0	3	Locally advanced	5.2	Size 4-8 cm	No	8	Middle(4-8cm)	2	No	Circumferential	No		Yes	0				Yes	NA	NA						0	1.77808	0	1.77808	0	1.77808	M	NA	NA	NA	NA	NA	NA
PSRC199	PRC	0	1	0	0	0	49	T3	N-positive	0	3	Locally advanced	4.6	Size 4-8 cm	No	5.1	Middle(4-8cm)	2	No	Partially circumferential	No		Yes	0				Yes	NA	NA						0	3.56164	1	0.745205	1	0.74521	M	NA	NA	NA	NA	NA	NA
PSRC200	PRC	0	1	0	0	0	65	T3	N-positive	0	3	Locally advanced	7.6	Size 4-8 cm	No	16.8	Upper(>8cm)	1	No	Circumferential	No		Yes	0				Yes	NA	NA						1	3.09041	1	1.99452	0	3.09041	M	NA	NA	NA	NA	NA	NA
PSRC201	PRC	0	1	0	0	0	61	T4	N-positive	0	3	Locally advanced	4.5	Size 4-8 cm	No	3	Lower(<4cm)	3	Yes	Posterior	No		Yes	0				Yes	NA	NA						1	1.57808	1	0.728767	1	0.72877	M	NA	NA	NA	NA	NA	NA
PSRC202	PRC	0	1	0	0	0	44	T3	N-positive	0	3	Locally advanced	2.5	Size <4cm	Yes	8.5	Upper(>8cm)	1	No	Partially circumferential	No		Yes	0				Yes	NA	NA						0	3.99178	1	2.59178	1	2.59178	M	NA	NA	NA	NA	NA	NA
PSRC203	PRC	0	1	0	0	0	46	T3	N-negative	0	2	Locally advanced	2.2	Size <4cm	Yes	11.5	Upper(>8cm)	1	No	NA	NA		Yes	0				Yes	NA	NA						0	3.66027	0	3.66027	0	3.66027	M	NA	NA	NA	NA	NA	NA
PSRC204	PRC	0	1	0	0	0	67	T1-2	N-negative	0	1	Local	3.7	Size <4cm	Yes	6.4	Middle(4-8cm)	2	No	Anterior	Yes		Yes	0				Yes	NA	NA						0	2.4411	0	2.4411	0	2.4411	M	NA	NA	NA	NA	NA	NA
PSRC205	PRC	0	1	0	0	0	31	T4	N-positive	0	2	Locally advanced	3.6	Size <4cm	Yes	2.4	Lower(<4cm)	3	Yes	Partially circumferential	No		Yes	0				Yes	NA	NA						0	2.34795	0	2.34795	0	2.34795	M	NA	NA	NA	NA	NA	NA
PSRC206	PRC	0	1	0	0	0	73	T3	N-positive	0	2	Locally advanced	4.8	Size 4-8 cm	No	7	Middle(4-8cm)	2	No	Circumferential	No		Yes	0				Yes	NA	NA						0	1.05753	0	1.05753	0	1.05753	M	NA	NA	NA	NA	NA	NA
PSRC207	PRC	0	1	1	1	1	82	T3	N-negative	0	2	Locally advanced	4.1	Size 4-8 cm	No	0	Lower(<4cm)	3	Yes	Lateral	No		Yes	0				Yes	NA	NA						0	2.11781	0	2.11781	0	2.11781	M	NA	NA	NA	NA	NA	NA
PSRC208	PRC	0	1	0	0	0	45	T3	N-positive	0	3	Locally advanced	8.9	Size >8cm	No	2	Lower(<4cm)	3	Yes	Lateral	No		Yes	0				Yes	NA	NA						0	2.08219	0	2.08219	0	2.08219	M	NA	NA	NA	NA	NA	NA
PSRC209	PRC	0	1	0	0	0	66	T4	N-positive	0	3	Locally advanced	7.2	Size 4-8 cm	No	4.9	Middle(4-8cm)	2	No	Circumferential	No		Yes	0				Yes	NA	NA						0	1.68493	0	1.68493	0	1.68493	M	NA	NA	NA	NA	NA	NA
PSRC210	PRC	0	1	0	0	0	49	T3	N-positive	0	3	Locally advanced	4.5	Size 4-8 cm	No	2.1	Lower(<4cm)	3	Yes	Partially circumferential	No		Yes	0				Yes	NA	NA						0	0.89863	1	0.876712	1	0.87671	M	NA	NA	NA	NA	NA	NA
PSRC211	PRC	0	1	0	0	0	66	T3	N-positive	0	3	Locally advanced	5.8	Size 4-8 cm	No	6.7	Middle(4-8cm)	2	No	Partially circumferential	No		Yes	0				Yes	NA	NA						0	1.72329	0	1.72329	0	1.72329	M	NA	NA	NA	NA	NA	NA
PSRC212	PRC	0	1	0	0	0	46	T4	N-positive	0	3	Locally advanced	4	Size 4-8 cm	No	7.9	Middle(4-8cm)	2	No	Partially circumferential	No		Yes	0				Yes	NA	NA						0	5.70137	1	0.224658	1	0.22466	M	NA	NA	NA	NA	NA	NA
PSRC213	PRC	0	1	0	0	0	67	T3	N-negative	0	2	Locally advanced	5.4	Size 4-8 cm	No	8.6	Upper(>8cm)	1	No	Partially circumferential	No		Yes	0				Yes	NA	NA						0	5.96986	1	1.08767	1	1.08767	M	NA	NA	NA	NA	NA	NA
PSRC214	PRC	0	1	0	0	0	64	T3	N-positive	0	3	Locally advanced	7.2	Size 4-8 cm	No	11	Upper(>8cm)	1	No	Partially circumferential	No		Yes	0				Yes	NA	NA						1	2.66575	1	1.28493	1	1.28493	M	NA	NA	NA	NA	NA	NA
PSRC215	PRC	0	1	0	0	0	33	NA	N-positive	0	3	Locally advanced	4.2	Size 4-8 cm	No	8.5	Upper(>8cm)	1	No	NA	NA		Yes	0				Yes	NA	NA						0	5.81918	1	1.75069	1	1.75068	M	NA	NA	NA	NA	NA	NA
PSRC216	PRC	0	1	0	0	0	53	T3	N-negative	0	2	Locally advanced	4.3	Size 4-8 cm	No	12.4	Upper(>8cm)	1	No	Circumferential	No		Yes	0				Yes	NA	NA						1	2.89041	1	0.731507	1	0.73151	M	NA	NA	NA	NA	NA	NA
PSRC217	PRC	0	1	0	0	0	50	T3	N-negative	0	2	Locally advanced	16.5	Size >8cm	No	4.9	Middle(4-8cm)	2	No	Circumferential	No		Yes	0				Yes	NA	NA						0	1.96438	1	0.630137	1	0.63014	M	NA	NA	NA	NA	NA	NA
PSRC218	PRC	0	1	0	0	0	51	T3	N-positive	0	3	Locally advanced	NA	NA	NA	6	Middle(4-8cm)	2	No	NA	NA		Yes	0				Yes	NA	NA						1	5.2	1	3.93973	1	3.93973	M	NA	NA	NA	NA	NA	NA
PSRC219	PRC	0	1	0	0	0	48	T3	N-positive	0	3	Locally advanced	3.1	Size <4cm	Yes	9	Upper(>8cm)	1	No	Lateral	No		Yes	0				Yes	NA	NA						0	3.99178	1	1.10685	1	1.10685	M	NA	NA	NA	NA	NA	NA
PSRC220	PRC	0	1	0	0	0	43	T3	N-positive	0	3	Locally advanced	5.5	Size 4-8 cm	No	5.2	Middle(4-8cm)	2	No	Partially circumferential	No		Yes	0				Yes	NA	NA						0	4.63836	1	2.69863	1	2.69863	M	NA	NA	NA	NA	NA	NA
PSRC221	PRC	0	1	0	0	0	37	T4	N-positive	0	3	Locally advanced	3	Size <4cm	Yes	2	Lower(<4cm)	3	Yes	Anterior	Yes		Yes	0				Yes	NA	NA						0	3.67397	1	1.58356	1	1.58356	M	NA	NA	NA	NA	NA	NA
PSRC222	PRC	0	1	0	0	0	47	T3	N-positive	0	3	Locally advanced	7.2	Size 4-8 cm	No	11.2	Upper(>8cm)	1	No	Anterior	Yes		Yes	0				Yes	NA	NA						0	6.64932	0	6.64931	0	6.64932	M	NA	NA	NA	NA	NA	NA
PSRC223	PRC	0	1	0	0	0	49	T3	N-negative	0	2	Locally advanced	5.4	Size 4-8 cm	No	8.8	Upper(>8cm)	1	No	Anterior	Yes		Yes	0				Yes	NA	NA						0	2.07397	1	2.93699	0	2.07397	M	NA	NA	NA	NA	NA	NA
PSRC224	PRC	0	1	0	0	0	61	T3	N-positive	0	3	Locally advanced	2.7	Size <4cm	Yes	3.4	Lower(<4cm)	3	Yes	NA	NA		Yes	0				Yes	NA	NA						0	6.19178	0	6.19178	0	6.19178	M	NA	NA	NA	NA	NA	NA
PSRC225	PRC	0	1	0	0	0	54	T3	N-positive	0	3	Locally advanced	4.9	Size 4-8 cm	No	9.1	Upper(>8cm)	1	No	NA	NA		Yes	0				Yes	NA	NA						0	6.70137	0	6.70137	0	6.70137	M	NA	NA	NA	NA	NA	NA
PSRC226	PRC	0	1	0	0	0	62	T3	N-positive	0	3	Locally advanced	6.2	Size 4-8 cm	No	7.2	Middle(4-8cm)	2	No	Anterior	Yes		Yes	0				Yes	NA	NA						0	6.3863	0	6.3863	0	6.3863	M	NA	NA	NA	NA	NA	NA
PSRC227	PRC	0	1	0	0	0	58	T3	N-positive	0	3	Locally advanced	3.5	Size <4cm	Yes	9.5	Upper(>8cm)	1	No	NA	NA		Yes	0				Yes	NA	NA						0	5.67397	0	5.67397	0	5.67397	M	NA	NA	NA	NA	NA	NA
PSRC228	PRC	0	1	0	0	0	54	T3	N-positive	0	3	Locally advanced	9.2	Size >8cm	No	7.9	Middle(4-8cm)	2	No	NA	NA		Yes	0				Yes	NA	NA						0	6.29315	1	4.86301	1	4.86301	M	NA	NA	NA	NA	NA	NA
PSRC229	PRC	0	1	0	0	0	43	T4	N-positive	0	3	Locally advanced	7.7	Size 4-8 cm	No	14.2	Upper(>8cm)	1	No	Circumferential	No		Yes	0				Yes	NA	NA						0	5	0	5	0	5	M	NA	NA	NA	NA	NA	NA
PSRC230	PRC	0	1	0	0	0	42	T3	N-negative	0	2	Locally advanced	5.4	Size 4-8 cm	No	13.2	Upper(>8cm)	1	No	Partially circumferential	No		Yes	0				Yes	NA	NA						0	5.85205	1	1.10685	0	5.85205	M	NA	NA	NA	NA	NA	NA
PSRC231	PRC	0	1	0	0	0	36	T3	N-positive	0	3	Locally advanced	6.5	Size 4-8 cm	No	7.5	Middle(4-8cm)	2	No	Partially circumferential	No		Yes	0				Yes	NA	NA						0	3.85753	0	3.85753	0	3.85753	M	NA	NA	NA	NA	NA	NA
PSRC232	PRC	0	1	0	0	0	47	T3	N-positive	0	3	Locally advanced	3.9	Size <4cm	Yes	13.3	Upper(>8cm)	1	No	Circumferential	No		Yes	0				Yes	NA	NA						0	5.75068	1	1.61096	1	1.61096	M	NA	NA	NA	NA	NA	NA
PSRC233	PRC	0	1	0	0	0	65	T3	N-positive	0	3	Locally advanced	3.8	Size <4cm	Yes	11.7	Upper(>8cm)	1	No	Partially circumferential	No		Yes	0				Yes	NA	NA						0	5.69863	0	5.69863	0	5.69863	M	NA	NA	NA	NA	NA	NA
PSRC234	PRC	0	1	0	0	0	53	T3	N-negative	0	2	Locally advanced	5.6	Size 4-8 cm	No	10.6	Upper(>8cm)	1	No	Circumferential	No		Yes	0				Yes	NA	NA						0	5.30959	0	5.30959	0	5.30959	M	NA	NA	NA	NA	NA	NA
PSRC235	PRC	0	1	0	0	0	44	T3	N-negative	0	2	Locally advanced	8	Size 4-8 cm	No	10	Upper(>8cm)	1	No	Partially circumferential	No		Yes	0				Yes	NA	NA						0	4.75068	0	4.75068	0	4.75068	M	NA	NA	NA	NA	NA	NA
PSRC236	PRC	0	1	0	0	0	63	T3	N-negative	0	2	Locally advanced	3.7	Size <4cm	Yes	10.2	Upper(>8cm)	1	No	Partially circumferential	No		Yes	0				Yes	NA	NA						0	4.66027	0	4.66027	0	4.66027	M	NA	NA	NA	NA	NA	NA
PSRC237	PRC	0	1	0	0	0	67	T3	N-positive	0	3	Locally advanced	5.2	Size 4-8 cm	No	9.8	Upper(>8cm)	1	No	Partially circumferential	No		Yes	0				Yes	NA	NA						0	5.01096	0	5.01096	0	5.01096	M	NA	NA	NA	NA	NA	NA
PSRC238	PRC	0	1	0	0	0	41	T3	N-positive	0	3	Locally advanced	4.5	Size 4-8 cm	No	8.5	Upper(>8cm)	1	No	Circumferential	No		Yes	0				Yes	NA	NA						0	2.8137	0	2.8137	0	2.8137	M	NA	NA	NA	NA	NA	NA
PSRC239	PRC	0	1	0	0	0	68	T3	N-negative	0	2	Locally advanced	5.1	Size 4-8 cm	No	9.4	Upper(>8cm)	1	No	Circumferential	No		Yes	0				Yes	NA	NA						0	3.87671	0	3.87671	0	3.87671	M	NA	NA	NA	NA	NA	NA
PSRC240	PRC	0	1	0	0	0	43	T3	N-positive	0	3	Locally advanced	3.5	Size <4cm	Yes	5.6	Middle(4-8cm)	2	No	Anterior	Yes		Yes	0				Yes	NA	NA						0	4.00548	0	4.00548	0	4.00548	M	NA	NA	NA	NA	NA	NA
PSRC241	PRC	0	1	0	0	0	58	T3	N-positive	0	3	Locally advanced	7.3	Size 4-8 cm	No	9.8	Upper(>8cm)	1	No	Lateral	No		Yes	0				Yes	NA	NA						0	4.04658	0	4.04657	0	4.04658	M	NA	NA	NA	NA	NA	NA
PSRC242	PRC	0	1	0	0	0	53	T3	N-positive	0	3	Locally advanced	5.5	Size 4-8 cm	No	5	Middle(4-8cm)	2	No	Partially circumferential	No		Yes	0				Yes	NA	NA						0	4.65479	0	4.6548	0	4.65479	M	NA	NA	NA	NA	NA	NA
PSRC243	PRC	0	1	0	0	0	44	T3	N-positive	0	3	Locally advanced	NA	NA	NA	4.3	Middle(4-8cm)	2	No	Partially circumferential	No		Yes	0				Yes	NA	NA						0	4.15068	0	4.15069	0	4.15068	M	NA	NA	NA	NA	NA	NA
PSRC244	PRC	0	1	0	0	0	45	T3	N-positive	0	3	Locally advanced	4	Size 4-8 cm	No	6.5	Middle(4-8cm)	2	No	Circumferential	No		Yes	0				Yes	NA	NA						0	3.13151	0	3.13151	0	3.13151	M	NA	NA	NA	NA	NA	NA
PSRC245	PRC	0	1	0	0	0	56	T3	N-positive	0	3	Locally advanced	4	Size 4-8 cm	No	12.8	Upper(>8cm)	1	No	Partially circumferential	No		Yes	0				Yes	NA	NA						0	4.94795	0	4.94794	0	4.94795	M	NA	NA	NA	NA	NA	NA
PSRC246	PRC	0	1	0	0	0	68	T3	N-positive	0	3	Locally advanced	6.7	Size 4-8 cm	No	3.5	Lower(<4cm)	3	Yes	Partially circumferential	No		Yes	0				Yes	NA	NA						0	4.05205	0	4.05206	0	4.05205	M	NA	NA	NA	NA	NA	NA
PSRC247	PRC	0	1	0	0	0	57	T3	N-positive	0	3	Locally advanced	4.6	Size 4-8 cm	No	8.5	Upper(>8cm)	1	No	Partially circumferential	No		Yes	0				Yes	NA	NA						0	4.33699	0	4.33699	0	4.33699	M	NA	NA	NA	NA	NA	NA
PSRC248	PRC	0	1	0	0	0	55	T3	N-positive	0	3	Locally advanced	4.5	Size 4-8 cm	No	4.3	Middle(4-8cm)	2	No	Partially circumferential	No		Yes	0				Yes	NA	NA						0	4.59452	0	4.59452	0	4.59452	M	NA	NA	NA	NA	NA	NA
PSRC249	PRC	0	1	0	0	0	46	T3	N-negative	0	2	Locally advanced	3	Size <4cm	Yes	8.6	Upper(>8cm)	1	No	Partially circumferential	No		Yes	0				Yes	NA	NA						0	1.43836	0	1.43836	0	1.43836	M	NA	NA	NA	NA	NA	NA
PSRC250	PRC	0	1	0	0	0	57	T3	N-positive	0	3	Locally advanced	8.3	Size >8cm	No	5.7	Middle(4-8cm)	2	No	Partially circumferential	No		Yes	0				Yes	NA	NA						0	3.51781	0	3.51781	0	3.51781	M	NA	NA	NA	NA	NA	NA
PSRC251	PRC	0	1	0	0	0	35	T3	N-positive	0	3	Locally advanced	7.2	Size 4-8 cm	No	7.4	Middle(4-8cm)	2	No	Lateral	No		Yes	0				Yes	NA	NA						0	4.09863	0	4.09863	0	4.09863	M	NA	NA	NA	NA	NA	NA
PSRC252	PRC	0	1	0	0	0	32	T3	N-positive	0	3	Locally advanced	4.3	Size 4-8 cm	No	9.7	Upper(>8cm)	1	No	Partially circumferential	No		Yes	0				Yes	NA	NA						0	3.56712	0	3.56712	0	3.56712	M	NA	NA	NA	NA	NA	NA
PSRC253	PRC	0	1	0	0	0	50	T3	N-positive	0	3	Locally advanced	6	Size 4-8 cm	No	11	Upper(>8cm)	1	No	Lateral	No		Yes	0				Yes	NA	NA						0	3.75068	0	3.75068	0	3.75068	M	NA	NA	NA	NA	NA	NA
PSRC254	PRC	0	1	0	0	0	67	T3	N-positive	0	3	Locally advanced	3.7	Size <4cm	Yes	6.1	Middle(4-8cm)	2	No	Circumferential	No		Yes	0				Yes	NA	NA						0	4.08767	0	4.08767	0	4.08767	M	NA	NA	NA	NA	NA	NA
PSRC255	PRC	0	1	0	0	0	42	T3	N-positive	0	3	Locally advanced	3.6	Size <4cm	Yes	7.4	Middle(4-8cm)	2	No	Posterior	No		Yes	0				Yes	NA	NA						1	3.78082	1	1.1589	1	1.1589	M	NA	NA	NA	NA	NA	NA
PSRC256	PRC	0	1	0	0	0	50	T3	N-positive	0	3	Locally advanced	8.5	Size >8cm	No	3	Lower(<4cm)	3	Yes	Circumferential	No		Yes	0				Yes	NA	NA						0	1.03288	0	1.03288	0	1.03288	M	NA	NA	NA	NA	NA	NA
PSRC257	PRC	0	1	0	0	0	68	T3	N-positive	0	3	Locally advanced	4.9	Size 4-8 cm	No	5	Middle(4-8cm)	2	No	Partially circumferential	No		Yes	0				Yes	NA	NA						0	1.70411	0	1.70411	0	1.70411	M	NA	NA	NA	NA	NA	NA
PSRC258	PRC	0	1	0	0	0	60	T3	N-positive	0	3	Locally advanced	6.8	Size 4-8 cm	No	3.5	Lower(<4cm)	3	Yes	Circumferential	No		Yes	0				Yes	NA	NA						0	4.18904	0	4.18904	0	4.18904	M	NA	NA	NA	NA	NA	NA
PSRC259	PRC	0	1	0	0	0	41	T1-2	N-negative	0	1	Local	10	Size >8cm	No	3	Lower(<4cm)	3	Yes	Partially circumferential	No		Yes	0				Yes	NA	NA						0	1.90959	0	1.90959	0	1.90959	M	NA	NA	NA	NA	NA	NA
PSRC260	PRC	0	1	0	0	0	51	T3	N-negative	0	2	Locally advanced	6.2	Size 4-8 cm	No	4.8	Middle(4-8cm)	2	No	Circumferential	No		Yes	0				Yes	NA	NA						0	1.92055	0	1.92055	0	1.92055	M	NA	NA	NA	NA	NA	NA
PSRC261	PRC	0	1	1	1	1	74	T1-2	N-positive	0	3	Locally advanced	3.6	Size <4cm	Yes	4	Middle(4-8cm)	3	Yes	Partially circumferential	No		Yes	0				Yes	NA	NA						0	3.5726	0	3.5726	0	3.5726	M	NA	NA	NA	NA	NA	NA
PSRC262	PRC	0	1	1	1	1	77	T3	N-negative	0	2	Locally advanced	5.7	Size 4-8 cm	No	3.2	Lower(<4cm)	3	Yes	Partially circumferential	No		Yes	0				Yes	NA	NA						1	3.14795	1	3.14794	0	3.14795	M	NA	NA	NA	NA	NA	NA
PSRC263	PRC	0	1	0	0	0	65	T3	N-negative	0	2	Locally advanced	4.8	Size 4-8 cm	No	7.4	Middle(4-8cm)	2	No	NA	NA		Yes	0				Yes	NA	NA						0	5.7589	0	5.7589	0	5.7589	M	NA	NA	NA	NA	NA	NA
PSRC264	PRC	0	1	0	0	0	51	T3	N-positive	0	3	Locally advanced	5	Size 4-8 cm	No	7	Middle(4-8cm)	2	No	Partially circumferential	No		Yes	0				Yes	NA	NA						0	4.61918	0	4.61918	0	4.61918	M	NA	NA	NA	NA	NA	NA
PSRC265	PRC	0	1	0	0	0	31	T1-2	N-positive	0	3	Locally advanced	4.4	Size 4-8 cm	No	9.5	Upper(>8cm)	1	No	Lateral	No		Yes	0				Yes	NA	NA						0	6.1726	0	6.1726	0	6.1726	M	NA	NA	NA	NA	NA	NA
PSRC266	PRC	0	1	0	0	0	55	T3	N-positive	0	3	Locally advanced	NA	NA	NA	12.6	Upper(>8cm)	1	No	NA	NA		Yes	0				Yes	NA	NA						0	6.33425	0	6.33425	0	6.33425	M	NA	NA	NA	NA	NA	NA
PSRC267	PRC	0	1	0	0	0	44	T1-2	N-positive	0	3	Locally advanced	NA	NA	NA	0	Lower(<4cm)	3	Yes	NA	NA		Yes	0				Yes	NA	NA						0	5.06575	0	5.06575	0	5.06575	M	NA	NA	NA	NA	NA	NA
PSRC268	PRC	0	1	0	0	0	55	T3	N-positive	0	3	Locally advanced	5.4	Size 4-8 cm	No	11.5	Upper(>8cm)	1	No	Partially circumferential	No		Yes	0				Yes	NA	NA						0	4.76438	1	1.90685	1	1.90685	M	NA	NA	NA	NA	NA	NA
PSRC269	PRC	0	1	0	0	0	68	T3	N-positive	0	3	Locally advanced	NA	NA	NA	12.3	Upper(>8cm)	1	No	Partially circumferential	No		Yes	0				Yes	NA	NA						1	6.50137	1	6.50137	0	6.50137	M	NA	NA	NA	NA	NA	NA
PSRC270	PRC	0	1	0	0	0	61	T4	N-positive	0	3	Locally advanced	8.5	Size >8cm	No	0	Lower(<4cm)	3	Yes	Partially circumferential	No		Yes	0				Yes	NA	NA						0	3.90959	1	1.09589	1	1.09589	M	NA	NA	NA	NA	NA	NA
PSRC271	PRC	0	1	0	0	0	65	T3	N-negative	0	2	Locally advanced	5	Size 4-8 cm	No	6.3	Middle(4-8cm)	2	No	Partially circumferential	No		Yes	0				Yes	NA	NA						0	3.87397	0	3.87397	0	3.87397	M	NA	NA	NA	NA	NA	NA
PSRC272	PRC	0	1	1	1	1	84	T3	N-positive	0	3	Locally advanced	NA	NA	NA	0	Lower(<4cm)	3	Yes	Circumferential	No		Yes	0				Yes	NA	NA						0	5.26849	0	5.26849	0	5.26849	M	NA	NA	NA	NA	NA	NA
PSRC273	PRC	0	1	0	0	0	59	T1-2	N-positive	0	3	Locally advanced	4.1	Size 4-8 cm	No	8.1	Upper(>8cm)	1	No	Partially circumferential	No		Yes	0				Yes	NA	NA						0	4.01918	0	4.01918	0	4.01918	M	NA	NA	NA	NA	NA	NA
PSRC274	PRC	0	1	0	0	0	40	T3	N-positive	0	3	Locally advanced	3.8	Size <4cm	Yes	10.2	Upper(>8cm)	1	No	NA	NA		Yes	0				Yes	NA	NA						0	6.25479	0	6.25479	0	6.25479	M	NA	NA	NA	NA	NA	NA
PSRC275	PRC	0	1	1	1	1	71	T3	N-negative	0	2	Locally advanced	3.9	Size <4cm	Yes	4	Middle(4-8cm)	3	Yes	Anterior	Yes		Yes	0				Yes	NA	NA						0	5.71507	0	5.71507	0	5.71507	M	NA	NA	NA	NA	NA	NA
PSRC276	PRC	0	1	0	0	0	56	T3	N-positive	0	3	Locally advanced	5.6	Size 4-8 cm	No	5.9	Middle(4-8cm)	2	No	Partially circumferential	No		Yes	0				Yes	NA	NA						0	3.67945	0	3.67945	0	3.67945	M	NA	NA	NA	NA	NA	NA
PSRC277	PRC	0	1	0	0	0	71	T4	N-positive	0	3	Locally advanced	8.1	Size >8cm	No	1.7	Lower(<4cm)	3	Yes	Circumferential	No		Yes	0				Yes	NA	NA						0	3.63288	1	0.139726	1	0.13973	M	NA	NA	NA	NA	NA	NA
PSRC278	PRC	0	1	0	0	0	73	T3	N-positive	0	3	Locally advanced	8.5	Size >8cm	No	10.6	Upper(>8cm)	1	No	Circumferential	No		Yes	0				Yes	NA	NA						0	5.80548	0	5.80548	0	5.80548	M	NA	NA	NA	NA	NA	NA
PSRC279	PRC	0	1	1	1	1	72	T3	N-negative	0	2	Locally advanced	2.5	Size <4cm	Yes	6	Middle(4-8cm)	2	No	Anterior	Yes		Yes	0				Yes	NA	NA						1	4.87945	1	3.0137	1	3.0137	M	NA	NA	NA	NA	NA	NA
PSRC280	PRC	0	1	0	0	0	57	T3	N-positive	0	3	Locally advanced	8	Size 4-8 cm	No	3	Lower(<4cm)	3	Yes	Circumferential	No		Yes	0				Yes	NA	NA						1	2.36164	1	1.16164	1	1.16164	M	NA	NA	NA	NA	NA	NA
PSRC281	PRC	0	1	0	0	0	68	T3	N-positive	0	3	Locally advanced	3.4	Size <4cm	Yes	6.4	Middle(4-8cm)	2	No	Posterior	No		Yes	0				Yes	NA	NA						0	4.08219	0	4.08219	0	4.08219	M	NA	NA	NA	NA	NA	NA
PSRC282	PRC	0	1	0	0	0	67	T3	N-negative	0	2	Locally advanced	2.2	Size <4cm	Yes	6	Middle(4-8cm)	2	No	Anterior	Yes		Yes	0				Yes	NA	NA						0	4.93425	0	4.93425	0	4.93425	M	NA	NA	NA	NA	NA	NA
PSRC283	PRC	0	1	0	0	0	59	T3	N-negative	0	2	Locally advanced	3.8	Size <4cm	Yes	6.9	Middle(4-8cm)	2	No	Posterior	No		Yes	0				Yes	NA	NA						0	5.59178	0	5.59178	0	5.59178	M	NA	NA	NA	NA	NA	NA
PSRC284	PRC	0	1	0	0	0	46	T3	N-positive	0	3	Locally advanced	4.1	Size 4-8 cm	No	4.6	Middle(4-8cm)	2	No	Posterior	No		Yes	0				Yes	NA	NA						0	4.49315	0	4.49315	0	4.49315	M	NA	NA	NA	NA	NA	NA
PSRC285	PRC	0	1	1	1	1	67	T3	N-negative	0	2	Locally advanced	NA	NA	NA	5	Middle(4-8cm)	2	No	NA	NA		Yes	0				Yes	NA	NA						0	3.74247	0	3.74247	0	3.74247	M	NA	NA	NA	NA	NA	NA
PSRC286	PRC	0	1	0	0	0	39	T1-2	N-positive	0	3	Locally advanced	2.9	Size <4cm	Yes	7.1	Middle(4-8cm)	2	No	Posterior	No		Yes	0				Yes	NA	NA						0	5.44658	0	5.44658	0	5.44658	M	NA	NA	NA	NA	NA	NA
PSRC287	PRC	0	1	1	1	1	70	T3	N-positive	0	3	Locally advanced	2.5	Size <4cm	Yes	8.1	Upper(>8cm)	1	No	Anterior	Yes		Yes	0				Yes	NA	NA						0	4.07945	0	4.07945	0	4.07945	M	NA	NA	NA	NA	NA	NA
PSRC288	PRC	0	1	1	1	1	66	T3	N-negative	0	2	Locally advanced	2.5	Size <4cm	Yes	3.1	Lower(<4cm)	3	Yes	Anterior	Yes		Yes	0				Yes	NA	NA						1	2.68767	1	2.68767	0	2.68767	M	NA	NA	NA	NA	NA	NA
PSRC289	PRC	0	1	0	0	0	74	T3	N-negative	0	2	Locally advanced	4.2	Size 4-8 cm	No	6.4	Middle(4-8cm)	2	No	Partially circumferential	No		Yes	0				Yes	NA	NA						0	5.43836	0	5.43836	0	5.43836	M	NA	NA	NA	NA	NA	NA
PSRC290	PRC	0	1	0	0	0	50	T3	N-positive	0	3	Locally advanced	3.2	Size <4cm	Yes	5.2	Middle(4-8cm)	2	No	Lateral	No		Yes	0				Yes	NA	NA						0	5.9863	0	5.9863	0	5.9863	M	NA	NA	NA	NA	NA	NA
PSRC291	PRC	0	1	0	0	0	66	T3	N-negative	0	2	Locally advanced	3.8	Size <4cm	Yes	4.2	Middle(4-8cm)	2	No	Circumferential	No		Yes	0				Yes	NA	NA						1	0.72329	1	0.723288	0	0.72329	M	NA	NA	NA	NA	NA	NA
PSRC292	PRC	0	1	0	0	0	51	T1-2	N-positive	0	3	Locally advanced	3.7	Size <4cm	Yes	4	Middle(4-8cm)	3	Yes	Partially circumferential	No		Yes	0				Yes	NA	NA						0	3.50685	0	3.50685	0	3.50685	M	NA	NA	NA	NA	NA	NA
PSRC293	PRC	0	1	0	0	0	68	T4	N-positive	0	3	Locally advanced	5.4	Size 4-8 cm	No	4.3	Middle(4-8cm)	2	No	Circumferential	No		Yes	0				Yes	NA	NA						0	5.10137	0	5.10137	0	5.10137	M	NA	NA	NA	NA	NA	NA
PSRC294	PRC	0	1	0	0	0	50	T3	N-negative	0	2	Locally advanced	4.9	Size 4-8 cm	No	8	Middle(4-8cm)	2	No	Circumferential	No		Yes	0				Yes	NA	NA						1	1.28493	1	0.780822	1	0.78082	M	NA	NA	NA	NA	NA	NA
PSRC295	PRC	0	1	1	1	1	80	T3	N-negative	0	2	Locally advanced	5.3	Size 4-8 cm	No	6.4	Middle(4-8cm)	2	No	Posterior	No		Yes	0				Yes	NA	NA						1	0.60274	1	0.60274	0	0.60274	M	NA	NA	NA	NA	NA	NA
PSRC296	PRC	0	1	0	0	0	71	T3	N-positive	0	3	Locally advanced	4.2	Size 4-8 cm	No	8	Middle(4-8cm)	2	No	Circumferential	No		Yes	0				Yes	NA	NA						0	3.67671	0	3.67671	0	3.67671	M	NA	NA	NA	NA	NA	NA
PSRC297	PRC	0	1	0	0	0	66	T3	N-positive	0	3	Locally advanced	7.9	Size 4-8 cm	No	7.1	Middle(4-8cm)	2	No	Partially circumferential	No		Yes	0				Yes	NA	NA						0	3.88767	0	3.88767	0	3.88767	M	NA	NA	NA	NA	NA	NA
PSRC298	PRC	0	1	0	0	0	41	T3	N-positive	0	3	Locally advanced	5	Size 4-8 cm	No	3.4	Lower(<4cm)	3	Yes	Posterior	No		Yes	0				Yes	NA	NA						0	4.09863	0	4.09863	0	4.09863	M	NA	NA	NA	NA	NA	NA
PSRC299	PRC	0	1	0	0	0	74	T3	N-positive	0	3	Locally advanced	5.9	Size 4-8 cm	No	5.2	Middle(4-8cm)	2	No	Lateral	No		Yes	0				Yes	NA	NA						0	3.79452	0	3.79452	0	3.79452	M	NA	NA	NA	NA	NA	NA
PSRC300	PRC	0	1	1	1	1	71	T3	N-positive	0	3	Locally advanced	3.8	Size <4cm	Yes	3.5	Lower(<4cm)	3	Yes	Partially circumferential	No		Yes	0				Yes	NA	NA						0	3.08219	1	0.682192	1	0.68219	M	NA	NA	NA	NA	NA	NA
PSRC301	PRC	0	1	0	0	0	71	T3	N-positive	0	3	Locally advanced	5.2	Size 4-8 cm	No	4.3	Middle(4-8cm)	2	No	Partially circumferential	No		Yes	0				Yes	NA	NA						0	3.69589	0	3.69589	0	3.69589	M	NA	NA	NA	NA	NA	NA
PSRC302	PRC	0	1	0	0	0	36	T3	N-positive	0	3	Locally advanced	3.2	Size <4cm	Yes	4.6	Middle(4-8cm)	2	No	Anterior	Yes		Yes	0				Yes	NA	NA						0	3.55342	1	2.72603	0	3.55342	M	NA	NA	NA	NA	NA	NA
PSRC303	PRC	0	1	0	0	0	66	T4	N-positive	0	3	Locally advanced	6.6	Size 4-8 cm	No	10.5	Upper(>8cm)	1	No	Circumferential	No		Yes	0				Yes	NA	NA						0	3.6137	0	3.6137	0	3.6137	M	NA	NA	NA	NA	NA	NA
PSRC304	PRC	0	1	0	0	0	73	T3	N-positive	0	3	Locally advanced	2.9	Size <4cm	Yes	6	Middle(4-8cm)	2	No	Lateral	No		Yes	0				Yes	NA	NA						0	3.47123	0	3.47123	0	3.47123	M	NA	NA	NA	NA	NA	NA
PSRC305	PRC	0	1	0	0	0	49	T3	N-negative	0	2	Locally advanced	4.8	Size 4-8 cm	No	7.8	Middle(4-8cm)	2	No	Partially circumferential	No		Yes	0				Yes	NA	NA						0	3.71781	0	3.71781	0	3.71781	M	NA	NA	NA	NA	NA	NA
PSRC306	PRC	0	1	0	0	0	55	T4	N-positive	0	3	Locally advanced	5.4	Size 4-8 cm	No	10.7	Upper(>8cm)	1	No	Circumferential	No		Yes	0				Yes	NA	NA						1	1.62192	1	0.709589	1	0.70959	M	NA	NA	NA	NA	NA	NA
PSRC307	PRC	0	1	0	0	0	48	T3	N-positive	0	3	Locally advanced	1.3	Size <4cm	Yes	9	Upper(>8cm)	1	No	Circumferential	No		Yes	0				Yes	NA	NA						0	3.25479	0	3.2548	0	3.25479	M	NA	NA	NA	NA	NA	NA
PSRC308	PRC	0	1	0	0	0	32	T3	N-positive	0	3	Locally advanced	5.5	Size 4-8 cm	No	5.8	Middle(4-8cm)	2	No	Partially circumferential	No		Yes	0				Yes	NA	NA						0	3.59726	0	3.59726	0	3.59726	M	NA	NA	NA	NA	NA	NA
PSRC309	PRC	0	1	0	0	0	46	T3	N-positive	0	3	Locally advanced	3.6	Size <4cm	Yes	8	Middle(4-8cm)	2	No	Anterior	Yes		Yes	0				Yes	NA	NA						0	3.29315	1	2.60822	1	2.60822	M	NA	NA	NA	NA	NA	NA
PSRC310	PRC	0	1	0	0	0	42	T4	N-positive	0	3	Locally advanced	8.2	Size >8cm	No	4.9	Middle(4-8cm)	2	No	Partially circumferential	No		Yes	0				Yes	NA	NA						1	1.44658	1	1.44657	0	1.44658	M	NA	NA	NA	NA	NA	NA
PSRC311	PRC	0	1	0	0	0	53	T3	N-positive	0	3	Locally advanced	3.7	Size <4cm	Yes	10.4	Upper(>8cm)	1	No	Lateral	No		Yes	0				Yes	NA	NA						0	2.90137	0	2.90137	0	2.90137	M	NA	NA	NA	NA	NA	NA
PSRC312	PRC	0	1	0	0	0	57	T3	N-negative	0	2	Locally advanced	2.6	Size <4cm	Yes	7.2	Middle(4-8cm)	2	No	Partially circumferential	No		Yes	0				Yes	NA	NA						0	3.29863	0	3.29863	0	3.29863	M	NA	NA	NA	NA	NA	NA
PSRC313	PRC	0	1	1	1	1	78	T3	N-negative	0	2	Locally advanced	NA	NA	NA	9.9	Upper(>8cm)	1	No	NA	NA		Yes	0				Yes	NA	NA						0	2.95068	0	2.95069	0	2.95068	M	NA	NA	NA	NA	NA	NA
PSRC314	PRC	0	1	0	0	0	68	T3	N-positive	0	3	Locally advanced	6.9	Size 4-8 cm	No	9.8	Upper(>8cm)	1	No	Anterior	Yes		Yes	0				Yes	NA	NA						0	3.50959	0	3.50959	0	3.50959	M	NA	NA	NA	NA	NA	NA
PSRC315	PRC	0	1	0	0	0	57	T3	N-positive	0	3	Locally advanced	3.4	Size <4cm	Yes	3.5	Lower(<4cm)	3	Yes	Partially circumferential	No		Yes	0				Yes	NA	NA						0	3.15068	0	3.15069	0	3.15068	M	NA	NA	NA	NA	NA	NA
PSRC316	PRC	0	1	0	0	0	69	T3	N-positive	0	3	Locally advanced	5	Size 4-8 cm	No	5.6	Middle(4-8cm)	2	No	Partially circumferential	No		Yes	0				Yes	NA	NA						0	3.18082	0	3.18082	0	3.18082	M	NA	NA	NA	NA	NA	NA
PSRC317	PRC	0	1	0	0	0	45	T1-2	N-positive	0	3	Locally advanced	4.4	Size 4-8 cm	No	6.4	Middle(4-8cm)	2	No	Posterior	No		Yes	0				Yes	NA	NA						0	2.8	0	2.8	0	2.8	M	NA	NA	NA	NA	NA	NA
PSRC318	PRC	0	1	0	0	0	42	T3	N-positive	0	3	Locally advanced	4.2	Size 4-8 cm	No	7.7	Middle(4-8cm)	2	No	Posterior	No		Yes	0				Yes	NA	NA						0	3.13425	0	3.13425	0	3.13425	M	NA	NA	NA	NA	NA	NA
PSRC319	PRC	0	1	0	0	0	57	T3	N-positive	0	3	Locally advanced	7.6	Size 4-8 cm	No	8.5	Upper(>8cm)	1	No	Circumferential	No		Yes	0				Yes	NA	NA						0	3.39726	0	3.39726	0	3.39726	M	NA	NA	NA	NA	NA	NA
PSRC320	PRC	0	1	0	0	0	64	T1-2	N-positive	0	3	Locally advanced	5.7	Size 4-8 cm	No	4.8	Middle(4-8cm)	2	No	Lateral	No		Yes	0				Yes	NA	NA						0	3.26027	0	3.26027	0	3.26027	M	NA	NA	NA	NA	NA	NA
PSRC321	PRC	0	1	0	0	0	62	T3	N-negative	0	2	Locally advanced	3.7	Size <4cm	Yes	5.1	Middle(4-8cm)	2	No	Lateral	No		Yes	0				Yes	NA	NA						0	3.0274	0	3.0274	0	3.0274	M	NA	NA	NA	NA	NA	NA
PSRC322	PRC	0	1	0	0	0	58	T3	N-positive	0	3	Locally advanced	4.7	Size 4-8 cm	No	9.5	Upper(>8cm)	1	No	Partially circumferential	No		Yes	0				Yes	NA	NA						0	3.28219	0	3.28219	0	3.28219	M	NA	NA	NA	NA	NA	NA
PSRC323	PRC	0	1	0	0	0	73	T3	N-positive	0	3	Locally advanced	2.7	Size <4cm	Yes	4.7	Middle(4-8cm)	2	No	Posterior	No		Yes	0				Yes	NA	NA						0	3.04658	0	3.04657	0	3.04658	M	NA	NA	NA	NA	NA	NA
PSRC324	PRC	0	1	1	1	1	73	T3	N-positive	0	3	Locally advanced	5.9	Size 4-8 cm	No	3.6	Lower(<4cm)	3	Yes	Partially circumferential	No		Yes	0				Yes	NA	NA						0	3.40822	1	0.145205	1	0.14521	M	NA	NA	NA	NA	NA	NA
PSRC325	PRC	0	1	0	0	0	78	T1-2	N-positive	0	3	Locally advanced	4.7	Size 4-8 cm	No	6.1	Middle(4-8cm)	2	No	Lateral	No		Yes	0				Yes	NA	NA						0	2.72603	0	2.72603	0	2.72603	M	NA	NA	NA	NA	NA	NA
PSRC326	PRC	0	1	0	0	0	48	T3	N-positive	0	3	Locally advanced	5.5	Size 4-8 cm	No	11.1	Upper(>8cm)	1	No	Lateral	No		Yes	0				Yes	NA	NA						0	2.70411	0	2.70411	0	2.70411	M	NA	NA	NA	NA	NA	NA
PSRC327	PRC	0	1	0	0	0	56	T3	N-positive	0	3	Locally advanced	4.6	Size 4-8 cm	No	8.3	Upper(>8cm)	1	No	Partially circumferential	No		Yes	0				Yes	NA	NA						0	2.89863	0	2.89863	0	2.89863	M	NA	NA	NA	NA	NA	NA
PSRC328	PRC	0	1	0	0	0	62	T1-2	N-positive	0	3	Locally advanced	2.1	Size <4cm	Yes	5.5	Middle(4-8cm)	2	No	Posterior	No		Yes	0				Yes	NA	NA						0	2.91233	0	2.91233	0	2.91233	M	NA	NA	NA	NA	NA	NA
PSRC329	PRC	0	1	0	0	0	55	T3	N-positive	0	3	Locally advanced	5.3	Size 4-8 cm	No	2.5	Lower(<4cm)	3	Yes	Circumferential	No		Yes	0				Yes	NA	NA						0	2.72329	0	2.72329	0	2.72329	M	NA	NA	NA	NA	NA	NA
PSRC330	PRC	0	1	0	0	0	48	T3	N-negative	0	2	Locally advanced	4.8	Size 4-8 cm	No	3.6	Lower(<4cm)	3	Yes	Partially circumferential	No		Yes	0				Yes	NA	NA						0	2.6411	0	2.6411	0	2.6411	M	NA	NA	NA	NA	NA	NA
PSRC331	PRC	0	1	0	0	0	48	T3	N-positive	0	3	Locally advanced	4.3	Size 4-8 cm	No	3.2	Lower(<4cm)	3	Yes	Partially circumferential	No		Yes	0				Yes	NA	NA						0	2.75616	0	2.75616	0	2.75616	M	NA	NA	NA	NA	NA	NA
PSRC332	PRC	0	1	1	1	1	84	T4	N-positive	0	3	Locally advanced	5.6	Size 4-8 cm	No	11	Upper(>8cm)	1	No	Circumferential	No		Yes	0				Yes	NA	NA						0	2.77808	0	2.77808	0	2.77808	M	NA	NA	NA	NA	NA	NA
PSRC333	PRC	0	1	0	0	0	71	T3	N-negative	0	2	Locally advanced	4.5	Size 4-8 cm	No	4.3	Middle(4-8cm)	2	No	Partially circumferential	No		Yes	0				Yes	NA	NA						0	2.82466	1	0.99726	1	0.99726	M	NA	NA	NA	NA	NA	NA
PSRC334	PRC	0	1	0	0	0	29	T4	N-positive	0	3	Locally advanced	7.3	Size 4-8 cm	No	10.9	Upper(>8cm)	1	No	Circumferential	No		Yes	0				Yes	NA	NA						1	2.21096	1	0.60274	1	0.60274	M	NA	NA	NA	NA	NA	NA
PSRC335	PRC	0	1	0	0	0	36	T3	N-positive	0	3	Locally advanced	6.1	Size 4-8 cm	No	5.5	Middle(4-8cm)	2	No	Lateral	No		Yes	0				Yes	NA	NA						0	2.86027	1	1.15342	1	1.15342	M	NA	NA	NA	NA	NA	NA
PSRC336	PRC	0	1	1	1	1	79	T3	N-positive	0	3	Locally advanced	4.6	Size 4-8 cm	No	11.7	Upper(>8cm)	1	No	Circumferential	No		Yes	0				Yes	NA	NA						0	2.61644	0	2.61644	0	2.61644	M	NA	NA	NA	NA	NA	NA
PSRC337	PRC	0	1	0	0	0	64	T3	N-positive	0	3	Locally advanced	6.9	Size 4-8 cm	No	9.6	Upper(>8cm)	1	No	Circumferential	No		Yes	0				Yes	NA	NA						0	1.11507	1	1.11507	0	1.11507	M	NA	NA	NA	NA	NA	NA
PSRC338	PRC	0	1	1	1	1	70	T3	N-negative	0	2	Locally advanced	3.7	Size <4cm	Yes	5.9	Middle(4-8cm)	2	No	Anterior	Yes		Yes	0				Yes	NA	NA						0	2.35616	0	2.35616	0	2.35616	M	NA	NA	NA	NA	NA	NA
PSRC339	PRC	0	1	0	0	0	42	T3	N-negative	0	2	Locally advanced	2.5	Size <4cm	Yes	3.5	Lower(<4cm)	3	Yes	Partially circumferential	No		Yes	0				Yes	NA	NA						0	2.67123	0	2.67123	0	2.67123	M	NA	NA	NA	NA	NA	NA
PSRC340	PRC	0	1	0	0	0	54	T3	N-positive	0	3	Locally advanced	6.1	Size 4-8 cm	No	8.4	Upper(>8cm)	1	No	Lateral	No		Yes	0				Yes	NA	NA						0	2.73973	0	2.73973	0	2.73973	M	NA	NA	NA	NA	NA	NA
PSRC341	PRC	0	1	0	0	0	42	T3	N-negative	0	2	Locally advanced	4.6	Size 4-8 cm	No	4.7	Middle(4-8cm)	2	No	Partially circumferential	No		Yes	0				Yes	NA	NA						0	2.07945	0	2.07945	0	2.07945	M	NA	NA	NA	NA	NA	NA
PSRC342	PRC	0	1	0	0	0	57	T3	N-positive	0	3	Locally advanced	3.4	Size <4cm	Yes	10.4	Upper(>8cm)	1	No	Lateral	No		Yes	0				Yes	NA	NA						0	2.5726	0	2.5726	0	2.5726	M	NA	NA	NA	NA	NA	NA
PSRC343	PRC	0	1	1	1	1	70	T3	N-negative	0	2	Locally advanced	8.1	Size >8cm	No	2.4	Lower(<4cm)	3	Yes	Partially circumferential	No		Yes	0				Yes	NA	NA						0	1.55342	0	1.55343	0	1.55342	M	NA	NA	NA	NA	NA	NA
PSRC344	PRC	0	1	0	0	0	52	T1-2	N-positive	0	3	Locally advanced	2.7	Size <4cm	Yes	8.4	Upper(>8cm)	1	No	Posterior	No		Yes	0				Yes	NA	NA						0	3.92877	0	3.92877	0	3.92877	M	NA	NA	NA	NA	NA	NA
PSRC345	PRC	0	1	0	0	0	34	T3	N-positive	0	3	Locally advanced	6	Size 4-8 cm	No	3	Lower(<4cm)	3	Yes	Anterior	Yes		Yes	0				Yes	NA	NA						0	3.99452	0	3.99452	0	3.99452	M	NA	NA	NA	NA	NA	NA
PSRC346	PRC	0	1	1	1	1	60	T4	N-negative	0	2	Locally advanced	3.3	Size <4cm	Yes	1.3	Lower(<4cm)	3	Yes	Posterior	No		Yes	0				Yes	NA	NA						0	4.00822	0	4.00822	0	4.00822	M	NA	NA	NA	NA	NA	NA
PSRC347	PRC	0	1	0	0	0	49	T3	N-positive	0	3	Locally advanced	6.6	Size 4-8 cm	No	5	Middle(4-8cm)	2	No	Lateral	No		Yes	0				Yes	NA	NA						0	3.13151	0	3.13151	0	3.13151	M	NA	NA	NA	NA	NA	NA
PSRC348	PRC	0	1	0	0	0	42	T3	N-positive	1	4	Metastatic	4.3	Size 4-8 cm	No	8	Middle(4-8cm)	2	No	Circumferential	No		Yes	0				Yes	NA	NA						0	4.15616	1	0.931507	1	0.93151	M	NA	NA	NA	NA	NA	NA
PSRC349	PRC	0	1	0	0	0	48	T3	N-positive	0	3	Locally advanced	6.9	Size 4-8 cm	No	4.3	Middle(4-8cm)	2	No	Lateral	No		Yes	0				Yes	NA	NA						0	2.37808	1	2.32329	0	2.37808	M	NA	NA	NA	NA	NA	NA
PSRC350	PRC	0	1	0	0	0	44	T3	N-positive	1	4	Metastatic	2.5	Size <4cm	Yes	10	Upper(>8cm)	1	No	Circumferential	No		Yes	0				Yes	NA	NA						0	3.82192	0	3.82192	0	3.82192	M	NA	NA	NA	NA	NA	NA
PSRC351	PRC	0	1	0	0	0	47	T4	N-positive	1	4	Metastatic	12.8	Size >8cm	No	6.2	Middle(4-8cm)	2	No	Circumferential	No		Yes	0				Yes	NA	NA						0	4.07123	1	1.75069	0	4.07123	M	NA	NA	NA	NA	NA	NA
PSRC352	PRC	0	1	0	0	0	45	T3	N-positive	1	4	Metastatic	5.2	Size 4-8 cm	No	10.9	Upper(>8cm)	1	No	Circumferential	No		Yes	0				Yes	NA	NA						0	3.83014	0	3.83014	0	3.83014	M	NA	NA	NA	NA	NA	NA
PSRC353	PRC	0	1	0	0	0	45	T3	N-positive	1	4	Metastatic	6.1	Size 4-8 cm	No	1.6	Lower(<4cm)	3	Yes	Circumferential	No		Yes	0				Yes	NA	NA						0	3.90411	0	3.90411	0	3.90411	M	NA	NA	NA	NA	NA	NA
PSRC354	PRC	0	1	0	0	0	44	T3	N-positive	0	3	Locally advanced	5.4	Size 4-8 cm	No	5.4	Middle(4-8cm)	2	No	Lateral	No		Yes	0				Yes	NA	NA						0	3.68767	0	3.68767	0	3.68767	M	NA	NA	NA	NA	NA	NA
PSRC355	PRC	0	1	0	0	0	65	T3	N-negative	0	2	Locally advanced	5.5	Size 4-8 cm	No	2.5	Lower(<4cm)	3	Yes	Anterior	Yes		Yes	0				Yes	NA	NA						0	3.58082	0	3.58082	0	3.58082	M	NA	NA	NA	NA	NA	NA
PSRC356	PRC	0	1	0	0	0	57	T3	N-positive	0	3	Locally advanced	3.6	Size <4cm	Yes	6.8	Middle(4-8cm)	2	No	Posterior	No		Yes	0				Yes	NA	NA						0	3.60822	0	3.60822	0	3.60822	M	NA	NA	NA	NA	NA	NA
PSRC357	PRC	0	1	0	0	0	63	T4	N-positive	1	4	Metastatic	7.4	Size 4-8 cm	No	7.2	Middle(4-8cm)	2	No	Circumferential	No		Yes	0				Yes	NA	NA						1	0.99452	1	0.90411	1	0.90411	M	NA	NA	NA	NA	NA	NA
PSRC358	PRC	0	1	0	0	0	40	T3	N-positive	0	3	Locally advanced	6.5	Size 4-8 cm	No	3.5	Lower(<4cm)	3	Yes	Posterior	No		Yes	0				Yes	NA	NA						0	3.6411	0	3.6411	0	3.6411	M	NA	NA	NA	NA	NA	NA
PSRC359	PRC	0	1	0	0	0	66	T4	N-positive	1	4	Metastatic	4.3	Size 4-8 cm	No	4.7	Middle(4-8cm)	2	No	Circumferential	No		Yes	0				Yes	NA	NA						1	4.13699	1	1.56986	1	1.56986	M	NA	NA	NA	NA	NA	NA
PSRC360	PRC	0	1	1	1	0	79	T4	N-positive	1	4	Metastatic	5.5	Size 4-8 cm	No	5.3	Middle(4-8cm)	2	No	Circumferential	No		Yes	0				Yes	NA	NA						0	3.53425	0	3.53425	0	3.53425	M	NA	NA	NA	NA	NA	NA
PSRC361	PRC	0	1	0	0	0	30	T3	N-positive	0	3	Locally advanced	3.7	Size <4cm	Yes	8.4	Upper(>8cm)	1	No	Posterior	No		Yes	0				Yes	NA	NA						0	3.43288	0	3.43288	0	3.43288	M	NA	NA	NA	NA	NA	NA
PSRC362	PRC	0	1	0	0	0	65	T4	N-negative	0	1	Local	4.5	Size 4-8 cm	No	10.8	Upper(>8cm)	1	No	Anterior	Yes		Yes	0				Yes	NA	NA						0	3.11233	0	3.11233	0	3.11233	M	NA	NA	NA	NA	NA	NA
PSRC363	PRC	0	1	0	0	0	53	T3	N-positive	0	3	Locally advanced	2.3	Size <4cm	Yes	9.1	Upper(>8cm)	1	No	NA	NA		Yes	0				Yes	NA	NA						0	2.53425	0	2.53425	0	2.53425	M	NA	NA	NA	NA	NA	NA
PSRC364	PRC	0	1	0	0	0	36	T3	N-positive	0	3	Locally advanced	6.3	Size 4-8 cm	No	8.5	Upper(>8cm)	1	No	NA	NA		Yes	0				Yes	NA	NA						0	3.29589	0	3.29589	0	3.29589	M	NA	NA	NA	NA	NA	NA
PSRC365	PRC	0	1	0	0	0	51	T1-2	N-positive	0	3	Locally advanced	4	Size 4-8 cm	No	6.6	Middle(4-8cm)	2	No	Anterior	Yes		Yes	0				Yes	NA	NA						1	3.36438	1	2.27945	1	2.27945	M	NA	NA	NA	NA	NA	NA
PSRC366	PRC	0	1	0	0	0	64	T3	N-positive	0	3	Locally advanced	3.3	Size <4cm	Yes	9.5	Upper(>8cm)	1	No	Lateral	No		Yes	0				Yes	NA	NA						0	3.27123	0	3.27123	0	3.27123	M	NA	NA	NA	NA	NA	NA
PSRC367	PRC	0	1	1	1	0	68	T3	N-positive	1	4	Metastatic	3.6	Size <4cm	Yes	2.8	Lower(<4cm)	3	Yes	Circumferential	No		Yes	0				Yes	NA	NA						0	3.23836	0	3.23836	0	3.23836	M	NA	NA	NA	NA	NA	NA
PSRC368	PRC	0	1	0	0	0	44	T3	N-positive	0	3	Locally advanced	5.3	Size 4-8 cm	No	5.9	Middle(4-8cm)	2	No	Posterior	No		Yes	0				Yes	NA	NA						0	3.16712	0	3.16712	0	3.16712	M	NA	NA	NA	NA	NA	NA
PSRC369	PRC	0	1	0	0	0	67	T3	N-positive	1	4	Metastatic	4	Size 4-8 cm	No	9.4	Upper(>8cm)	1	No	Circumferential	No		Yes	0				Yes	NA	NA						0	3.15616	0	3.15616	0	3.15616	M	NA	NA	NA	NA	NA	NA
PSRC370	PRC	0	1	0	0	0	59	T3	N-positive	0	3	Locally advanced	4.6	Size 4-8 cm	No	6.3	Middle(4-8cm)	2	No	Lateral	No		Yes	0				Yes	NA	NA						0	2.97534	0	2.97534	0	2.97534	M	NA	NA	NA	NA	NA	NA
PSRC371	PRC	0	1	0	0	0	63	T3	N-positive	0	3	Locally advanced	4.4	Size 4-8 cm	No	5.2	Middle(4-8cm)	2	No	NA	NA		Yes	0				Yes	NA	NA						0	3	0	3	0	3	M	NA	NA	NA	NA	NA	NA
PSRC372	PRC	0	1	0	0	0	62	T3	N-positive	0	3	Locally advanced	5.8	Size 4-8 cm	No	6.1	Middle(4-8cm)	2	No	Lateral	No		Yes	0				Yes	NA	NA						0	2.79178	0	2.79178	0	2.79178	M	NA	NA	NA	NA	NA	NA
PSRC373	PRC	0	1	0	0	0	36	T3	N-positive	0	3	Locally advanced	3.2	Size <4cm	Yes	4.6	Middle(4-8cm)	2	No	NA	NA		Yes	0				Yes	NA	NA						0	2.83288	0	2.83288	0	2.83288	M	NA	NA	NA	NA	NA	NA
PSRC374	PRC	0	1	0	0	0	46	T3	N-positive	0	3	Locally advanced	2.6	Size <4cm	Yes	2.5	Lower(<4cm)	3	Yes	Lateral	No		Yes	0				Yes	NA	NA						0	2.58904	0	2.58904	0	2.58904	M	NA	NA	NA	NA	NA	NA
PSRC375	PRC	0	1	0	0	0	61	T3	N-positive	0	3	Locally advanced	3.9	Size <4cm	Yes	13.4	Upper(>8cm)	1	No	NA	NA		Yes	0				Yes	NA	NA						0	3.14247	0	3.14247	0	3.14247	M	NA	NA	NA	NA	NA	NA
PSRC376	PRC	0	1	0	0	0	50	T4	N-positive	1	4	Metastatic	9.7	Size >8cm	No	5.1	Middle(4-8cm)	2	No	Circumferential	No		Yes	0				Yes	NA	NA						0	1.8411	1	1.80274	1	1.80274	M	NA	NA	NA	NA	NA	NA
PSRC377	PRC	0	1	0	0	0	49	T3	N-positive	0	3	Locally advanced	6.8	Size 4-8 cm	No	7.8	Middle(4-8cm)	2	No	Lateral	No		Yes	0				Yes	NA	NA						0	2.78356	0	2.78356	0	2.78356	M	NA	NA	NA	NA	NA	NA
PSRC378	PRC	0	1	0	0	0	43	T3	N-positive	1	4	Metastatic	6.7	Size 4-8 cm	No	7.9	Middle(4-8cm)	2	No	Circumferential	No		Yes	0				Yes	NA	NA						0	2.98904	1	2.33425	1	2.33425	M	NA	NA	NA	NA	NA	NA
PSRC379	PRC	0	1	0	0	0	64	T3	N-positive	0	3	Locally advanced	4.9	Size 4-8 cm	No	4.5	Middle(4-8cm)	2	No	Lateral	No		Yes	0				Yes	NA	NA						0	3.03562	1	0.679452	1	0.67945	M	NA	NA	NA	NA	NA	NA
PSRC380	PRC	0	1	0	0	0	72	T3	N-positive	0	3	Locally advanced	NA	NA	NA	8	Middle(4-8cm)	2	No	NA	NA		Yes	0				Yes	NA	NA						0	2.98082	0	2.98082	0	2.98082	M	NA	NA	NA	NA	NA	NA
PSRC381	PRC	0	1	0	0	0	43	T3	N-positive	0	3	Locally advanced	4.3	Size 4-8 cm	No	6.4	Middle(4-8cm)	2	No	Lateral	No		Yes	0				Yes	NA	NA						0	2.87945	0	2.87945	0	2.87945	M	NA	NA	NA	NA	NA	NA
PSRC382	PRC	0	1	0	0	0	68	T3	N-positive	1	4	Metastatic	4.9	Size 4-8 cm	No	8.3	Upper(>8cm)	1	No	Circumferential	No		Yes	0				Yes	NA	NA						0	1.75068	0	1.75069	0	1.75068	M	NA	NA	NA	NA	NA	NA
PSRC383	PRC	0	1	0	0	0	37	T3	N-positive	0	3	Locally advanced	5.5	Size 4-8 cm	No	12.6	Upper(>8cm)	1	No	NA	NA		Yes	0				Yes	NA	NA						0	2.82192	0	2.82192	0	2.82192	M	NA	NA	NA	NA	NA	NA
PSRC384	PRC	0	1	0	0	0	46	T3	N-positive	0	3	Locally advanced	5	Size 4-8 cm	No	4.2	Middle(4-8cm)	2	No	Anterior	Yes		Yes	0				Yes	NA	NA						0	2.70959	0	2.70959	0	2.70959	M	NA	NA	NA	NA	NA	NA
PSRC385	PRC	0	1	0	0	0	59	T3	N-positive	0	3	Locally advanced	3.4	Size <4cm	Yes	7	Middle(4-8cm)	2	No	Lateral	No		Yes	0				Yes	NA	NA						0	2.67945	1	2.19726	1	2.19726	M	NA	NA	NA	NA	NA	NA
PSRC386	PRC	0	1	0	0	0	62	T3	N-positive	0	3	Locally advanced	5.6	Size 4-8 cm	No	12.7	Upper(>8cm)	1	No	NA	NA		Yes	0				Yes	NA	NA						0	2.69863	0	2.69863	0	2.69863	M	NA	NA	NA	NA	NA	NA
PSRC387	PRC	0	1	0	0	0	47	T4	N-positive	1	4	Metastatic	6.8	Size 4-8 cm	No	3.2	Lower(<4cm)	3	Yes	Circumferential	No		Yes	0				Yes	NA	NA						1	2.23014	1	1.67123	1	1.67123	M	NA	NA	NA	NA	NA	NA
PSRC388	PRC	0	1	0	0	0	42	T3	N-positive	0	3	Locally advanced	4.1	Size 4-8 cm	No	6.7	Middle(4-8cm)	2	No	Posterior	No		Yes	0				Yes	NA	NA						0	2.64658	1	2.60548	1	2.60548	M	NA	NA	NA	NA	NA	NA
PSRC389	PRC	0	1	0	0	0	63	T3	N-positive	0	3	Locally advanced	5.9	Size 4-8 cm	No	6.6	Middle(4-8cm)	2	No	Anterior	Yes		Yes	0				Yes	NA	NA						0	1.95342	0	1.95342	0	1.95342	M	NA	NA	NA	NA	NA	NA
PSRC390	PRC	0	1	0	0	0	58	T3	N-positive	0	3	Locally advanced	4.5	Size 4-8 cm	No	3.4	Lower(<4cm)	3	Yes	Lateral	No		Yes	0				Yes	NA	NA						0	2.47397	0	2.47397	0	2.47397	M	NA	NA	NA	NA	NA	NA
PSRC391	PRC	0	1	0	0	0	67	T1-2	N-negative	0	2	Locally advanced	3.3	Size <4cm	Yes	4.7	Middle(4-8cm)	2	No	Posterior	No		Yes	0				Yes	NA	NA						0	2.2411	0	2.2411	0	2.2411	M	NA	NA	NA	NA	NA	NA
PSRC392	PRC	0	1	0	0	0	72	T3	N-positive	0	3	Locally advanced	4.5	Size 4-8 cm	No	3.8	Lower(<4cm)	3	Yes	Posterior	No		Yes	0				Yes	NA	NA						0	2.45205	0	2.45206	0	2.45205	M	NA	NA	NA	NA	NA	NA
PSRC393	PRC	0	1	0	0	0	54	T3	N-positive	0	3	Locally advanced	4.4	Size 4-8 cm	No	5	Middle(4-8cm)	2	No	Anterior	Yes		Yes	0				Yes	NA	NA						0	2.0411	0	2.0411	0	2.0411	M	NA	NA	NA	NA	NA	NA
PSRC394	PRC	0	1	0	0	0	70	T3	N-positive	0	3	Locally advanced	4	Size 4-8 cm	No	7.7	Middle(4-8cm)	2	No	Lateral	No		Yes	0				Yes	NA	NA						0	1.89863	0	1.89863	0	1.89863	M	NA	NA	NA	NA	NA	NA
PSRC395	PRC	0	1	0	0	0	55	T3	N-positive	1	4	Metastatic	5.3	Size 4-8 cm	No	5.6	Middle(4-8cm)	2	No	Circumferential	No		Yes	0				Yes	NA	NA						0	2.26575	0	2.26575	0	2.26575	M	NA	NA	NA	NA	NA	NA
PSRC396	PRC	0	1	1	1	1	74	T1-2	N-positive	0	3	Locally advanced	2.2	Size <4cm	Yes	3.6	Lower(<4cm)	3	Yes	Lateral	No		Yes	0				Yes	NA	NA						0	2.06849	0	2.06849	0	2.06849	M	NA	NA	NA	NA	NA	NA
PSRC397	PRC	0	1	0	0	0	56	T3	N-positive	0	3	Locally advanced	NA	NA	NA	4.5	Middle(4-8cm)	2	No	NA	NA		Yes	0				Yes	NA	NA						1	2.34795	1	1.59178	1	1.59178	M	NA	NA	NA	NA	NA	NA
PSRC398	PRC	0	1	0	0	0	67	T3	N-positive	0	3	Locally advanced	3.7	Size <4cm	Yes	9.4	Upper(>8cm)	1	No	Lateral	No		Yes	0				Yes	NA	NA						0	1.76438	0	1.76438	0	1.76438	M	NA	NA	NA	NA	NA	NA
PSRC399	PRC	0	1	0	0	0	52	T1-2	N-negative	0	1	Local	2.6	Size <4cm	Yes	3.4	Lower(<4cm)	3	Yes	Anterior	Yes		Yes	0				Yes	NA	NA						0	1.6274	0	1.6274	0	1.6274	M	NA	NA	NA	NA	NA	NA
PSRC400	PRC	0	1	0	0	0	54	T1-2	N-positive	0	3	Locally advanced	3.6	Size <4cm	Yes	3	Lower(<4cm)	3	Yes	Lateral	No		Yes	0				Yes	NA	NA						0	1.84384	0	1.84384	0	1.84384	M	NA	NA	NA	NA	NA	NA
PSRC401	PRC	0	1	0	0	0	47	T3	N-positive	0	3	Locally advanced	4	Size 4-8 cm	No	3	Lower(<4cm)	3	Yes	NA	NA		Yes	0				Yes	NA	NA						0	0.96164	0	0.961644	0	0.96164	M	NA	NA	NA	NA	NA	NA
PSRC402	PRC	0	1	0	0	0	45	T4	N-positive	1	4	Metastatic	6.2	Size 4-8 cm	No	5.8	Middle(4-8cm)	2	No	Circumferential	No		Yes	0				Yes	NA	NA						1	2.58356	1	1.26301	1	1.26301	M	NA	NA	NA	NA	NA	NA
PSRC403	PRC	0	1	0	0	0	71	T3	N-positive	0	3	Locally advanced	7.4	Size 4-8 cm	No	4.5	Middle(4-8cm)	2	No	Anterior	Yes		Yes	0				Yes	NA	NA						0	3.09041	0	3.09041	0	3.09041	M	NA	NA	NA	NA	NA	NA
PSRC404	PRC	0	1	0	0	0	34	T3	N-positive	0	3	Locally advanced	3.5	Size <4cm	Yes	9.4	Upper(>8cm)	1	No	Anterior	Yes		Yes	0				Yes	NA	NA						1	1.16164	1	0.580822	1	0.58082	M	NA	NA	NA	NA	NA	NA
PSRC405	PRC	0	1	0	0	0	60	T3	N-positive	0	3	Locally advanced	2.9	Size <4cm	Yes	1.9	Lower(<4cm)	3	Yes	Anterior	Yes		Yes	0				Yes	NA	NA						0	3.07945	0	3.07945	0	3.07945	M	NA	NA	NA	NA	NA	NA
PSRC406	PRC	0	1	0	0	0	36	T3	N-positive	0	3	Locally advanced	3.2	Size <4cm	Yes	8.1	Upper(>8cm)	1	No	Lateral	No		Yes	0				Yes	NA	NA						0	2.99178	1	1.38356	1	1.38356	M	NA	NA	NA	NA	NA	NA
PSRC407	PRC	0	1	0	0	0	50	T3	N-positive	1	4	Metastatic	6.4	Size 4-8 cm	No	7.5	Middle(4-8cm)	2	No	Circumferential	No		Yes	0				Yes	NA	NA						0	3.07945	0	3.07945	0	3.07945	M	NA	NA	NA	NA	NA	NA
PSRC408	PRC	0	1	0	0	0	49	T4	N-positive	1	4	Metastatic	8.3	Size >8cm	No	2.7	Lower(<4cm)	3	Yes	Circumferential	No		Yes	0				Yes	NA	NA						0	3.04658	0	3.04657	0	3.04658	M	NA	NA	NA	NA	NA	NA
PSRC409	PRC	0	1	0	0	0	32	T3	N-positive	0	3	Locally advanced	2.7	Size <4cm	Yes	5.7	Middle(4-8cm)	2	No	Posterior	No		Yes	0				Yes	NA	NA						0	1.0137	1	1.53699	1	1.53699	M	NA	NA	NA	NA	NA	NA
PSRC410	PRC	0	1	0	0	0	70	T3	N-positive	1	4	Metastatic	4.6	Size 4-8 cm	No	6.7	Middle(4-8cm)	2	No	Circumferential	No		Yes	0				Yes	NA	NA						0	2.96438	0	2.96438	0	2.96438	M	NA	NA	NA	NA	NA	NA
PSRC411	PRC	0	1	0	0	0	31	T3	N-negative	1	4	Metastatic	4.4	Size 4-8 cm	No	0	Lower(<4cm)	3	Yes	Circumferential	No		Yes	0				Yes	NA	NA						0	1.66849	0	1.66849	0	1.66849	M	NA	NA	NA	NA	NA	NA
PSRC412	PRC	0	1	0	0	0	49	T3	N-positive	1	4	Metastatic	4.6	Size 4-8 cm	No	8.2	Upper(>8cm)	1	No	Circumferential	No		Yes	0				Yes	NA	NA						0	1.48219	0	1.48219	0	1.48219	M	NA	NA	NA	NA	NA	NA
PSRC413	PRC	0	1	0	0	0	74	T3	N-negative	1	4	Metastatic	4.2	Size 4-8 cm	No	7.8	Middle(4-8cm)	2	No	Circumferential	No		Yes	0				Yes	NA	NA						0	1.49589	0	1.49589	0	1.49589	M	NA	NA	NA	NA	NA	NA
PSRC414	PRC	0	1	1	1	0	82	T3	N-negative	1	4	Metastatic	5.8	Size 4-8 cm	No	8.8	Upper(>8cm)	1	No	Circumferential	No		Yes	0				Yes	NA	NA						0	2.1726	0	2.1726	0	2.1726	M	NA	NA	NA	NA	NA	NA
PSRC415	PRC	0	1	0	0	0	46	T4	N-negative	1	4	Metastatic	7.8	Size 4-8 cm	No	5.1	Middle(4-8cm)	2	No	Circumferential	No		Yes	0				Yes	NA	NA						1	1.88493	1	0.991781	1	0.99178	M	NA	NA	NA	NA	NA	NA
PSRC416	PRC	0	1	0	0	0	51	T3	N-positive	0	3	Locally advanced	5.4	Size 4-8 cm	No	2.2	Lower(<4cm)	3	Yes	Posterior	No		Yes	0				Yes	NA	NA						1	1.6	1	0.167123	1	0.16712	M	NA	NA	NA	NA	NA	NA
PSRC417	PRC	0	1	0	0	0	69	T3	N-positive	0	3	Locally advanced	5.1	Size 4-8 cm	No	3.8	Lower(<4cm)	3	Yes	Lateral	No		Yes	0				Yes	NA	NA						0	1.29589	0	1.29589	0	1.29589	M	NA	NA	NA	NA	NA	NA
PSRC418	PRC	0	1	0	0	0	58	T3	N-positive	0	3	Locally advanced	4.7	Size 4-8 cm	No	7.6	Middle(4-8cm)	2	No	Posterior	No		Yes	0				Yes	NA	NA						0	2.02192	1	1.03836	1	1.03836	M	NA	NA	NA	NA	NA	NA
PSRC419	PRC	0	1	0	0	0	62	T3	N-positive	1	4	Metastatic	9	Size >8cm	No	5.6	Middle(4-8cm)	2	No	Circumferential	No		Yes	0				Yes	NA	NA						1	2.42466	1	2.02466	1	2.02466	M	NA	NA	NA	NA	NA	NA
PSRC420	PRC	0	1	0	0	0	50	T4	N-positive	0	3	Locally advanced	5.6	Size 4-8 cm	No	0.9	Lower(<4cm)	3	Yes	Lateral	No		Yes	0				Yes	NA	NA						1	5.48767	1	3.11507	1	3.11507	M	NA	NA	NA	NA	NA	NA
PSRC421	PRC	0	1	0	0	0	64	T3	N-positive	0	3	Locally advanced	3.1	Size <4cm	Yes	13	Upper(>8cm)	1	No	Posterior	No		Yes	0				Yes	NA	NA						0	3.65205	0	3.65205	0	3.65205	M	NA	NA	NA	NA	NA	NA
PSRC422	PRC	0	1	0	0	0	56	T3	N-negative	0	2	Locally advanced	3.2	Size <4cm	Yes	6.5	Middle(4-8cm)	2	No	Posterior	No		Yes	0				Yes	NA	NA						0	3.74247	0	3.74247	0	3.74247	M	NA	NA	NA	NA	NA	NA
PSRC423	PRC	0	1	0	0	0	54	T3	N-positive	0	3	Locally advanced	2.5	Size <4cm	Yes	9	Upper(>8cm)	1	No	NA	NA		Yes	0				Yes	NA	NA						0	3.63836	0	3.63836	0	3.63836	M	NA	NA	NA	NA	NA	NA
PSRC424	PRC	0	1	1	1	1	64	T3	N-positive	0	3	Locally advanced	4.4	Size 4-8 cm	No	4	Middle(4-8cm)	3	Yes	Anterior	Yes		Yes	0				Yes	NA	NA						0	3.7589	0	3.7589	0	3.7589	M	NA	NA	NA	NA	NA	NA
PSRC425	PRC	0	1	0	0	0	63	T1-2	N-positive	0	3	Locally advanced	2	Size <4cm	Yes	2	Lower(<4cm)	3	Yes	NA	NA		Yes	0				Yes	NA	NA						0	3.5589	0	3.5589	0	3.5589	M	NA	NA	NA	NA	NA	NA
PSRC426	PRC	0	1	1	1	1	69	T1-2	N-negative	0	1	Local	3.7	Size <4cm	Yes	4.8	Middle(4-8cm)	2	No	Anterior	Yes		Yes	0				Yes	NA	NA						0	3.04384	0	3.04384	0	3.04384	M	NA	NA	NA	NA	NA	NA
PSRC427	PRC	0	1	0	0	0	47	T4	N-positive	1	4	Metastatic	4.6	Size 4-8 cm	No	9.4	Upper(>8cm)	1	No	Circumferential	No		Yes	0				Yes	NA	NA						0	3.49041	0	3.49041	0	3.49041	M	NA	NA	NA	NA	NA	NA
PSRC428	PRC	0	1	0	0	0	58	T3	N-positive	0	3	Locally advanced	2.6	Size <4cm	Yes	4	Middle(4-8cm)	3	Yes	Anterior	Yes		Yes	0				Yes	NA	NA						0	3.53973	0	3.53973	0	3.53973	M	NA	NA	NA	NA	NA	NA
PSRC429	PRC	0	1	1	1	0	71	T4	N-negative	1	4	Metastatic	2.6	Size <4cm	Yes	2.5	Lower(<4cm)	3	Yes	Circumferential	No		Yes	0				Yes	NA	NA						0	3.35342	0	3.35343	0	3.35342	M	NA	NA	NA	NA	NA	NA
PSRC430	PRC	0	1	0	0	0	67	T3	N-negative	0	2	Locally advanced	3.2	Size <4cm	Yes	8.5	Upper(>8cm)	1	No	Posterior	No		Yes	0				Yes	NA	NA						0	3.54521	0	3.54521	0	3.54521	M	NA	NA	NA	NA	NA	NA
PSRC431	PRC	0	1	0	0	0	30	T3	N-positive	1	4	Metastatic	7.7	Size 4-8 cm	No	5.8	Middle(4-8cm)	2	No	Circumferential	No		Yes	0				Yes	NA	NA						0	3.58356	0	3.58356	0	3.58356	M	NA	NA	NA	NA	NA	NA
PSRC432	PRC	0	1	0	0	0	56	T3	N-positive	0	3	Locally advanced	3.1	Size <4cm	Yes	4.2	Middle(4-8cm)	2	No	Lateral	No		Yes	0				Yes	NA	NA						0	3.75068	0	3.75068	0	3.75068	M	NA	NA	NA	NA	NA	NA
PSRC433	PRC	0	1	0	0	0	53	T3	N-positive	0	3	Locally advanced	4.8	Size 4-8 cm	No	1.9	Lower(<4cm)	3	Yes	Posterior	No		Yes	0				Yes	NA	NA						0	2.86575	0	2.86575	0	2.86575	M	NA	NA	NA	NA	NA	NA
PSRC434	PRC	0	1	0	0	0	69	T3	N-positive	1	4	Metastatic	5.2	Size 4-8 cm	No	7.5	Middle(4-8cm)	2	No	Circumferential	No		Yes	0				Yes	NA	NA						0	3.18082	0	3.18082	0	3.18082	M	NA	NA	NA	NA	NA	NA
PSRC435	PRC	0	1	0	0	0	74	T3	N-positive	0	3	Locally advanced	3.4	Size <4cm	Yes	5.2	Middle(4-8cm)	2	No	Posterior	No		Yes	0				Yes	NA	NA						0	3.15616	0	3.15616	0	3.15616	M	NA	NA	NA	NA	NA	NA
PSRC436	PRC	0	1	0	0	0	49	T3	N-positive	0	3	Locally advanced	4.6	Size 4-8 cm	No	6.6	Middle(4-8cm)	2	No	Lateral	No		Yes	0				Yes	NA	NA						0	3.33973	0	3.33973	0	3.33973	M	NA	NA	NA	NA	NA	NA
PSRC437	PRC	0	1	1	1	1	75	T3	N-positive	0	3	Locally advanced	NA	NA	NA	NA	NA	NA	NA	NA	NA		Yes	0				Yes	NA	NA						0	3.19178	0	3.19178	0	3.19178	M	NA	NA	NA	NA	NA	NA
PSRC438	PRC	0	1	0	0	0	51	T1-2	N-positive	0	3	Locally advanced	1.6	Size <4cm	Yes	5.7	Middle(4-8cm)	2	No	Anterior	Yes		Yes	0				Yes	NA	NA						0	3.4	1	2.68767	1	2.68767	M	NA	NA	NA	NA	NA	NA
PSRC439	PRC	0	1	0	0	0	47	T3	N-positive	0	3	Locally advanced	4.2	Size 4-8 cm	No	9.3	Upper(>8cm)	1	No	Lateral	No		Yes	0				Yes	NA	NA						0	3.36986	0	3.36986	0	3.36986	M	NA	NA	NA	NA	NA	NA
PSRC440	PRC	0	1	0	0	0	72	T4	N-positive	0	3	Locally advanced	4.3	Size 4-8 cm	No	5.2	Middle(4-8cm)	2	No	Lateral	No		Yes	0				Yes	NA	NA						0	2.52603	1	1.80274	1	1.80274	M	NA	NA	NA	NA	NA	NA
PSRC441	PRC	0	1	0	0	0	62	T3	N-positive	0	3	Locally advanced	4.1	Size 4-8 cm	No	12.6	Upper(>8cm)	1	No	Posterior	No		Yes	0				Yes	NA	NA						0	3.33425	1	1.0137	1	1.0137	M	NA	NA	NA	NA	NA	NA
PSRC442	PRC	0	1	0	0	0	45	T3	N-positive	1	4	Metastatic	10.7	Size >8cm	No	4.7	Middle(4-8cm)	2	No	Circumferential	No		Yes	0				Yes	NA	NA						0	2.85205	0	2.85206	0	2.85205	M	NA	NA	NA	NA	NA	NA
PSRC443	PRC	0	1	0	0	0	71	T4	N-positive	1	4	Metastatic	7.1	Size 4-8 cm	No	10.8	Upper(>8cm)	1	No	Circumferential	No		Yes	0				Yes	NA	NA						0	2.79452	0	2.79452	0	2.79452	M	NA	NA	NA	NA	NA	NA
PSRC444	PRC	0	1	0	0	0	66	T3	N-positive	0	3	Locally advanced	7.2	Size 4-8 cm	No	1.4	Lower(<4cm)	3	Yes	Anterior	Yes		Yes	0				Yes	NA	NA						0	3.16164	0	3.16164	0	3.16164	M	NA	NA	NA	NA	NA	NA
PSRC445	PRC	0	1	0	0	0	57	T4	N-positive	1	4	Metastatic	7.5	Size 4-8 cm	No	10.2	Upper(>8cm)	1	No	Circumferential	No		Yes	0				Yes	NA	NA						0	2.88493	0	2.88493	0	2.88493	M	NA	NA	NA	NA	NA	NA
PSRC446	PRC	0	1	1	1	1	86	T4	N-negative	0	1	Local	3.1	Size <4cm	Yes	5.9	Middle(4-8cm)	2	No	Anterior	Yes		Yes	0				Yes	NA	NA						0	3.16712	0	3.16712	0	3.16712	M	NA	NA	NA	NA	NA	NA
PSRC447	PRC	0	1	0	0	0	56	T4	N-positive	0	3	Locally advanced	2.7	Size <4cm	Yes	2.6	Lower(<4cm)	3	Yes	Lateral	No		Yes	0				Yes	NA	NA						0	3.23836	0	3.23836	0	3.23836	M	NA	NA	NA	NA	NA	NA
PSRC448	PRC	0	1	0	0	0	43	T3	N-positive	0	3	Locally advanced	3.3	Size <4cm	Yes	10	Upper(>8cm)	1	No	Lateral	No		Yes	0				Yes	NA	NA						0	2.88219	0	2.88219	0	2.88219	M	NA	NA	NA	NA	NA	NA
PSRC449	PRC	0	1	0	0	0	57	T3	N-positive	1	4	Metastatic	6.3	Size 4-8 cm	No	5	Middle(4-8cm)	2	No	Circumferential	No		Yes	0				Yes	NA	NA						0	2.7863	0	2.7863	0	2.7863	M	NA	NA	NA	NA	NA	NA
PSRC450	PRC	0	1	0	0	0	65	T3	N-positive	1	4	Metastatic	9.2	Size >8cm	No	6.1	Middle(4-8cm)	2	No	Circumferential	No		Yes	0				Yes	NA	NA						0	3.16712	0	3.16712	0	3.16712	M	NA	NA	NA	NA	NA	NA
PSRC451	PRC	0	1	0	0	0	67	T3	N-positive	0	3	Locally advanced	3.4	Size <4cm	Yes	4	Middle(4-8cm)	3	Yes	NA	NA		Yes	0				Yes	NA	NA						0	3.46301	0	3.46301	0	3.46301	M	NA	NA	NA	NA	NA	NA
PSRC452	PRC	0	1	0	0	0	25	T3	N-positive	1	4	Metastatic	10	Size >8cm	No	0	Lower(<4cm)	3	Yes	Circumferential	No		Yes	0				Yes	NA	NA						1	1.45205	1	0.8	1	0.8	M	NA	NA	NA	NA	NA	NA
PSRC453	PRC	0	1	0	0	0	39	T3	N-positive	0	3	Locally advanced	7.2	Size 4-8 cm	No	3.7	Lower(<4cm)	3	Yes	Posterior	No		Yes	0				Yes	NA	NA						1	0.98904	1	0.975342	1	0.97534	M	NA	NA	NA	NA	NA	NA
PSRC454	PRC	0	1	0	0	0	47	T3	N-positive	1	4	Metastatic	4.2	Size 4-8 cm	No	11	Upper(>8cm)	1	No	Circumferential	No		Yes	0				Yes	NA	NA						0	3.00548	0	3.00548	0	3.00548	M	NA	NA	NA	NA	NA	NA
PSRC455	PRC	0	1	0	0	0	70	T3	N-negative	0	1	Local	5.1	Size 4-8 cm	No	4.7	Middle(4-8cm)	2	No	Anterior	Yes		Yes	0				Yes	NA	NA						0	2.7863	0	2.7863	0	2.7863	M	NA	NA	NA	NA	NA	NA
PSRC456	PRC	0	1	0	0	0	49	T1-2	N-positive	0	3	Locally advanced	4.4	Size 4-8 cm	No	5.5	Middle(4-8cm)	2	No	Lateral	No		Yes	0				Yes	NA	NA						0	2.94521	0	2.94521	0	2.94521	M	NA	NA	NA	NA	NA	NA
PSRC457	PRC	0	1	0	0	0	32	T3	N-positive	0	3	Locally advanced	1.4	Size <4cm	Yes	8.7	Upper(>8cm)	1	No	Lateral	No		Yes	0				Yes	NA	NA						0	2.53151	0	2.53151	0	2.53151	M	NA	NA	NA	NA	NA	NA
PSRC458	PRC	0	1	0	0	0	74	T3	N-positive	0	3	Locally advanced	5.4	Size 4-8 cm	No	4.3	Middle(4-8cm)	2	No	Posterior	No		Yes	0				Yes	NA	NA						0	2.75342	0	2.75343	0	2.75342	M	NA	NA	NA	NA	NA	NA
PSRC460	PRC	0	1	0	0	0	56	T3	N-positive	0	3	Locally advanced	2.2	Size <4cm	Yes	7.6	Middle(4-8cm)	2	No	Posterior	No		Yes	0				Yes	NA	NA						0	2.49589	0	2.49589	0	2.49589	M	NA	NA	NA	NA	NA	NA
PSRC461	PRC	0	1	1	1	1	75	T3	N-positive	0	3	Locally advanced	6.2	Size 4-8 cm	No	2.9	Lower(<4cm)	3	Yes	Posterior	No		Yes	0				Yes	NA	NA						0	2.5726	0	2.5726	0	2.5726	M	NA	NA	NA	NA	NA	NA
PSRC462	PRC	0	1	0	0	0	50	NA	NA	1	4	Metastatic	NA	NA	NA	NA	NA	NA	NA	NA	NA		Yes	0				Yes	NA	NA						0	2.49589	1	0.246575	1	0.24658	M	NA	NA	NA	NA	NA	NA
PSRC463	PRC	0	1	0	0	0	50	T3	N-positive	1	4	Metastatic	4.2	Size 4-8 cm	No	13.7	Upper(>8cm)	1	No	Circumferential	No		Yes	0				Yes	NA	NA						0	2.74521	0	2.7452	0	2.74521	M	NA	NA	NA	NA	NA	NA
PSRC464	PRC	0	1	0	0	0	48	T3	N-positive	0	3	Locally advanced	5.4	Size 4-8 cm	No	5.7	Middle(4-8cm)	2	No	Posterior	No		Yes	0				Yes	NA	NA						0	2.72603	0	2.72603	0	2.72603	M	NA	NA	NA	NA	NA	NA
PSRC465	PRC	0	1	0	0	0	47	T3	N-positive	0	3	Locally advanced	3	Size <4cm	Yes	7.9	Middle(4-8cm)	2	No	Lateral	No		Yes	0				Yes	NA	NA						0	2.96712	1	2.01096	1	2.01096	M	NA	NA	NA	NA	NA	NA
PSRC466	PRC	0	1	0	0	0	60	T3	N-positive	1	4	Metastatic	7	Size 4-8 cm	No	9.5	Upper(>8cm)	1	No	Circumferential	No		Yes	0				Yes	NA	NA						0	2.95068	1	1.42466	1	1.42466	M	NA	NA	NA	NA	NA	NA
PSRC467	PRC	0	1	1	1	0	77	T3	N-positive	1	4	Metastatic	2.8	Size <4cm	Yes	3.7	Lower(<4cm)	3	Yes	Circumferential	No		Yes	0				Yes	NA	NA						0	1.95342	0	1.95342	0	1.95342	M	NA	NA	NA	NA	NA	NA
PSRC468	PRC	0	1	0	0	0	49	T3	N-positive	0	3	Locally advanced	3.8	Size <4cm	Yes	7.7	Middle(4-8cm)	2	No	Anterior	Yes		Yes	0				Yes	NA	NA						0	2.52603	0	2.52603	0	2.52603	M	NA	NA	NA	NA	NA	NA
PSRC469	PRC	0	1	0	0	0	56	T3	N-positive	1	4	Metastatic	6.4	Size 4-8 cm	No	12	Upper(>8cm)	1	No	Circumferential	No		Yes	0				Yes	NA	NA						0	2.21096	0	2.21096	0	2.21096	M	NA	NA	NA	NA	NA	NA
PSRC470	PRC	0	1	0	0	0	60	T3	N-positive	0	3	Locally advanced	5.6	Size 4-8 cm	No	2.9	Lower(<4cm)	3	Yes	Anterior	Yes		Yes	0				Yes	NA	NA						0	2.58356	0	2.58356	0	2.58356	M	NA	NA	NA	NA	NA	NA
PSRC471	PRC	0	1	0	0	0	47	T3	N-positive	0	3	Locally advanced	4.1	Size 4-8 cm	No	5.7	Middle(4-8cm)	2	No	Posterior	No		Yes	0				Yes	NA	NA						0	2.77808	1	1.85479	1	1.85479	M	NA	NA	NA	NA	NA	NA
PSRC472	PRC	0	1	0	0	0	60	T4	N-positive	1	4	Metastatic	12.8	Size >8cm	No	6	Middle(4-8cm)	2	No	Circumferential	No		Yes	0				Yes	NA	NA						0	2.7589	0	2.7589	0	2.7589	M	NA	NA	NA	NA	NA	NA
PSRC473	PRC	0	1	0	0	0	69	T1-2	N-negative	0	1	Local	NA	NA	NA	NA	NA	NA	NA	NA	NA		Yes	0				Yes	NA	NA						0	2.81918	0	2.81918	0	2.81918	M	NA	NA	NA	NA	NA	NA
PSRC474	PRC	0	1	0	0	0	56	T3	N-positive	0	3	Locally advanced	3.6	Size <4cm	Yes	5.3	Middle(4-8cm)	2	No	Lateral	No		Yes	0				Yes	NA	NA						0	2.70411	1	2.12877	1	2.12877	M	NA	NA	NA	NA	NA	NA
PSRC475	PRC	0	1	0	0	0	43	T1-2	N-positive	0	3	Locally advanced	2.5	Size <4cm	Yes	8.7	Upper(>8cm)	1	No	Posterior	No		Yes	0				Yes	NA	NA						0	2.33425	0	2.33425	0	2.33425	M	NA	NA	NA	NA	NA	NA
PSRC476	PRC	0	1	0	0	0	57	T3	N-positive	1	4	Metastatic	6.7	Size 4-8 cm	No	12.9	Upper(>8cm)	1	No	Circumferential	No		Yes	0				Yes	NA	NA						0	2.53151	0	2.53151	0	2.53151	M	NA	NA	NA	NA	NA	NA
PSRC477	PRC	0	1	0	0	0	55	T1-2	N-positive	0	3	Locally advanced	NA	NA	NA	3	Lower(<4cm)	3	Yes	NA	NA		Yes	0				Yes	NA	NA						0	1.00548	0	1.00548	0	1.00548	M	NA	NA	NA	NA	NA	NA
PSRC478	PRC	0	1	0	0	0	60	T4	N-positive	0	3	Locally advanced	5.7	Size 4-8 cm	No	5.2	Middle(4-8cm)	2	No	Lateral	No		Yes	0				Yes	NA	NA						0	2.35068	0	2.35068	0	2.35068	M	NA	NA	NA	NA	NA	NA
PSRC479	PRC	0	1	0	0	0	76	T1-2	N-positive	0	3	Locally advanced	4.6	Size 4-8 cm	No	4.3	Middle(4-8cm)	2	No	Lateral	No		Yes	0				Yes	NA	NA						0	2.32055	0	2.32055	0	2.32055	M	NA	NA	NA	NA	NA	NA
PSRC480	PRC	0	1	0	0	0	56	T3	N-positive	0	3	Locally advanced	4.4	Size 4-8 cm	No	4.4	Middle(4-8cm)	2	No	Posterior	No		Yes	0				Yes	NA	NA						1	2.23288	1	1.80274	1	1.80274	M	NA	NA	NA	NA	NA	NA
PSRC481	PRC	0	1	0	0	0	55	T3	N-positive	1	4	Metastatic	3.2	Size <4cm	Yes	9.4	Upper(>8cm)	1	No	Circumferential	No		Yes	0				Yes	NA	NA						0	2.41918	0	2.41918	0	2.41918	M	NA	NA	NA	NA	NA	NA
PSRC482	PRC	0	1	0	0	0	55	T3	N-positive	1	4	Metastatic	6.4	Size 4-8 cm	No	6.6	Middle(4-8cm)	2	No	Circumferential	No		Yes	0				Yes	NA	NA						0	2.38904	1	1.10685	1	1.10685	M	NA	NA	NA	NA	NA	NA
PSRC483	PRC	0	1	0	0	0	64	T1-2	N-negative	0	2	Locally advanced	3	Size <4cm	Yes	4.2	Middle(4-8cm)	2	No	Posterior	No		Yes	0				Yes	NA	NA						0	2.29315	0	2.29315	0	2.29315	M	NA	NA	NA	NA	NA	NA
PSRC484	PRC	0	1	0	0	0	67	T3	N-positive	0	3	Locally advanced	2.6	Size <4cm	Yes	2.4	Lower(<4cm)	3	Yes	NA	NA		Yes	0				Yes	NA	NA						0	2.4137	0	2.4137	0	2.4137	M	NA	NA	NA	NA	NA	NA
PSRC485	PRC	0	1	0	0	0	51	T3	N-positive	0	3	Locally advanced	5.9	Size 4-8 cm	No	2	Lower(<4cm)	3	Yes	Lateral	No		Yes	0				Yes	NA	NA						0	1.90137	1	1.46027	1	1.46027	M	NA	NA	NA	NA	NA	NA
PSRC486	PRC	0	1	0	0	0	54	T3	N-positive	0	3	Locally advanced	4	Size 4-8 cm	No	6.5	Middle(4-8cm)	2	No	Posterior	No		Yes	0				Yes	NA	NA						0	1.71781	0	1.71781	0	1.71781	M	NA	NA	NA	NA	NA	NA
PSRC487	PRC	0	1	0	0	0	57	T1-2	N-negative	0	1	Local	NA	NA	NA	NA	NA	NA	NA	NA	NA		Yes	0				Yes	NA	NA						0	2.08767	0	2.08767	0	2.08767	M	NA	NA	NA	NA	NA	NA
PSRC488	PRC	0	1	1	1	1	70	T1-2	N-positive	0	3	Locally advanced	4	Size 4-8 cm	No	2.9	Lower(<4cm)	3	Yes	Posterior	No		Yes	0				Yes	NA	NA						0	2.32055	0	2.32055	0	2.32055	M	NA	NA	NA	NA	NA	NA
PSRC489	PRC	0	1	0	0	0	60	T3	N-negative	1	4	Metastatic	5.3	Size 4-8 cm	No	6.8	Middle(4-8cm)	2	No	Circumferential	No		Yes	0				Yes	NA	NA						0	2.12877	0	2.12877	0	2.12877	M	NA	NA	NA	NA	NA	NA
PSRC490	PRC	0	1	0	0	0	57	T1-2	N-positive	0	3	Locally advanced	2.3	Size <4cm	Yes	3.9	Lower(<4cm)	3	Yes	Lateral	No		Yes	0				Yes	NA	NA						0	2.07945	0	2.07945	0	2.07945	M	NA	NA	NA	NA	NA	NA
PSRC491	PRC	0	1	0	0	0	78	T3	N-positive	0	3	Locally advanced	5.6	Size 4-8 cm	No	11.3	Upper(>8cm)	1	No	NA	NA		Yes	0				Yes	NA	NA						0	2.18356	1	1.11781	1	1.11781	M	NA	NA	NA	NA	NA	NA
PSRC492	PRC	0	1	0	0	0	38	T3	N-positive	0	3	Locally advanced	5.2	Size 4-8 cm	No	6	Middle(4-8cm)	2	No	Lateral	No		Yes	0				Yes	NA	NA						0	2.12055	0	2.12055	0	2.12055	M	NA	NA	NA	NA	NA	NA
PSRC493	PRC	0	1	0	0	0	57	T3	N-positive	0	3	Locally advanced	3.9	Size <4cm	Yes	2.6	Lower(<4cm)	3	Yes	Posterior	No		Yes	0				Yes	NA	NA						0	1.97808	0	1.97808	0	1.97808	M	NA	NA	NA	NA	NA	NA
PSRC494	PRC	0	1	0	0	0	58	T3	N-positive	0	3	Locally advanced	5.2	Size 4-8 cm	No	10.5	Upper(>8cm)	1	No	NA	NA		Yes	0				Yes	NA	NA						0	2.14521	0	2.1452	0	2.14521	M	NA	NA	NA	NA	NA	NA
PSRC495	PRC	0	1	0	0	0	45	T4	N-positive	0	3	Locally advanced	3.2	Size <4cm	Yes	4.1	Middle(4-8cm)	2	No	Posterior	No		Yes	0				Yes	NA	NA						0	2.0137	0	2.0137	0	2.0137	M	NA	NA	NA	NA	NA	NA
PSRC496	PRC	0	1	0	0	0	71	T3	N-positive	0	3	Locally advanced	4.1	Size 4-8 cm	No	12.3	Upper(>8cm)	1	No	Lateral	No		Yes	0				Yes	NA	NA						0	1.83288	0	1.83288	0	1.83288	M	NA	NA	NA	NA	NA	NA
PSRC497	PRC	0	1	0	0	0	42	T3	N-positive	0	3	Locally advanced	5.2	Size 4-8 cm	No	4.6	Middle(4-8cm)	2	No	Lateral	No		Yes	0				Yes	NA	NA						0	1.53699	1	0.994521	1	0.99452	M	NA	NA	NA	NA	NA	NA
PSRC498	PRC	0	1	0	0	0	50	T3	N-positive	0	3	Locally advanced	3.5	Size <4cm	Yes	2.8	Lower(<4cm)	3	Yes	Anterior	Yes		Yes	0				Yes	NA	NA						0	1.39178	0	1.39178	0	1.39178	M	NA	NA	NA	NA	NA	NA
PSRC499	PRC	0	1	0	0	0	74	T3	N-positive	0	3	Locally advanced	5	Size 4-8 cm	No	5.9	Middle(4-8cm)	2	No	Posterior	No		Yes	0				Yes	NA	NA						0	1.4	0	1.4	0	1.4	M	NA	NA	NA	NA	NA	NA
PSRC500	PRC	0	1	0	0	0	44	NA	N-positive	1	4	Metastatic	9.4	Size >8cm	No	8.5	Upper(>8cm)	1	No	Circumferential	No		Yes	0				No	NA	NA						0	4.49041	NA	NA	NA	NA	M	NA	NA	NA	NA	NA	NA
PSRC501	PRC	0	1	0	0	0	67	NA	N-negative	1	4	Metastatic	4	Size 4-8 cm	No	10	Upper(>8cm)	1	No	Anterior	Yes		No	0				No	NA	NA						0	5.3863	NA	NA	NA	NA	M	NA	NA	NA	NA	NA	NA
PSRC502	PRC	0	1	0	0	0	57	NA	N-negative	1	4	Metastatic	8	Size 4-8 cm	No	7	Middle(4-8cm)	2	No	NA	NA		Yes	0				No	NA	NA						1	0.778082	NA	NA	NA	NA	M	NA	NA	NA	NA	NA	NA
PSRC503	PRC	0	1	0	0	0	65	NA	N-positive	1	4	Metastatic	7	Size 4-8 cm	No	5	Middle(4-8cm)	2	No	NA	NA		Yes	0				No	NA	NA						1	1.53973	NA	NA	NA	NA	M	NA	NA	NA	NA	NA	NA
PSRC504	PRC	0	1	0	0	0	57	NA	N-positive	1	4	Metastatic	6.5	Size 4-8 cm	No	10	Upper(>8cm)	1	No	NA	NA		No	0				No	NA	NA						1	6.71233	NA	NA	NA	NA	M	NA	NA	NA	NA	NA	NA
PSRC505	PRC	0	1	0	0	0	64	NA	N-positive	1	4	Metastatic	6.6	Size 4-8 cm	No	8.5	Upper(>8cm)	1	No	NA	NA		Yes	0				No	NA	NA						1	6.24384	NA	NA	NA	NA	M	NA	NA	NA	NA	NA	NA
PSRC506	PRC	0	1	0	0	0	32	NA	N-positive	1	4	Metastatic	NA	NA	NA	NA	NA	NA	NA	NA	NA		Yes	0				No	NA	NA						1	0.991781	NA	NA	NA	NA	M	NA	NA	NA	NA	NA	NA
PSRC507	PRC	0	1	0	0	0	57	NA	N-positive	1	4	Metastatic	5	Size 4-8 cm	No	10	Upper(>8cm)	1	No	NA	NA		Yes	0				No	NA	NA						1	1.91233	NA	NA	NA	NA	M	NA	NA	NA	NA	NA	NA
PSRC508	PRC	0	1	1	1	0	68	NA	N-negative	1	4	Metastatic	NA	NA	NA	5	Middle(4-8cm)	2	No	NA	NA		No	0				No	NA	NA						1	0.739726	NA	NA	NA	NA	M	NA	NA	NA	NA	NA	NA
PSRC509	PRC	0	1	0	0	0	50	NA	N-positive	1	4	Metastatic	4	Size 4-8 cm	No	6	Middle(4-8cm)	2	No	NA	NA		Yes	0				Yes	NA	NA						1	2.40548	NA	NA	NA	NA	M	NA	NA	NA	NA	NA	NA
PSRC510	PRC	0	1	0	0	0	38	NA	N-positive	1	4	Metastatic	9.5	Size >8cm	No	4	Middle(4-8cm)	3	Yes	NA	NA		Yes	0				Yes	NA	NA						1	1.00274	NA	NA	NA	NA	M	NA	NA	NA	NA	NA	NA
PSRC511	PRC	0	1	0	0	0	65	NA	N-negative	0	2	Locally advanced	NA	NA	NA	2.6	Lower(<4cm)	3	Yes	NA	NA		No	0				No	NA	NA						0	7.93973	0	7.93973	0	7.93973	M	NA	NA	NA	NA	NA	NA
PSRC512	PRC	0	1	0	0	0	60	T3	N-positive	0	3	Locally advanced	4	Size 4-8 cm	No	6	Middle(4-8cm)	2	No	Partially circumferential	No		Yes	0				No	NA	NA						1	0.753425	1	0.493151	1	0.493151	M	NA	NA	NA	NA	NA	NA
PSRC513	PRC	0	1	0	0	0	42	NA	N-positive	1	4	Metastatic	NA	NA	NA	7.5	Middle(4-8cm)	2	No	NA	NA		Yes	0				No	NA	NA						0	5.4	NA	NA	NA	NA	M	NA	NA	NA	NA	NA	NA
PSRC514	PRC	0	1	1	1	0	84	NA	N-positive	1	4	Metastatic	5	Size 4-8 cm	No	5	Middle(4-8cm)	2	No	NA	NA		Yes	0				No	NA	NA						1	0.758904	NA	NA	NA	NA	M	NA	NA	NA	NA	NA	NA
PSRC515	PRC	0	1	1	1	0	73	T4	N-positive	1	4	Metastatic	9.5	Size >8cm	No	2.7	Lower(<4cm)	3	Yes	Circumferential	No		Yes	0				Yes	NA	NA						1	5.35069	NA	NA	NA	NA	M	NA	NA	NA	NA	NA	NA
PSRC516	PRC	0	1	0	0	0	56	T4	N-positive	1	4	Metastatic	20	Size >8cm	No	2.8	Lower(<4cm)	3	Yes	Circumferential	No		Yes	0				No	NA	NA						1	0.528767	NA	NA	NA	NA	M	NA	NA	NA	NA	NA	NA
PSRC517	PRC	0	1	1	1	1	70	T1-2	N-negative	0	1	Local	NA	NA	NA	3.2	Lower(<4cm)	3	Yes	NA	NA		Yes	0				Yes	NA	NA						0	7.29041	0	7.29041	0	7.29041	M	NA	NA	NA	NA	NA	NA
PSRC518	PRC	0	1	0	0	0	72	T4	N-negative	0	2	Locally advanced	4	Size 4-8 cm	No	5	Middle(4-8cm)	2	No	NA	NA		No	0				Yes	NA	NA						0	2.38082	0	2.38082	0	2.38082	M	NA	NA	NA	NA	NA	NA
PSRC519	PRC	0	1	0	0	0	48	T3	N-positive	1	4	Metastatic	NA	NA	NA	10	Upper(>8cm)	1	No	NA	NA		Yes	0				No	NA	NA						1	2.2411	NA	NA	NA	NA	M	NA	NA	NA	NA	NA	NA
PSRC520	PRC	0	1	0	0	0	42	T4	N-positive	1	4	Metastatic	12.3	Size >8cm	No	4.1	Middle(4-8cm)	2	No	Circumferential	No		Yes	0				No	NA	NA						1	0.756164	NA	NA	NA	NA	M	NA	NA	NA	NA	NA	NA
PSRC521	PRC	0	1	0	0	0	50	T3	N-positive	0	3	Locally advanced	8	Size 4-8 cm	No	NA	NA	NA	NA	NA	NA		No	0				No	NA	NA						0	8.10685	0	8.10685	0	8.10685	M	NA	NA	NA	NA	NA	NA
PSRC522	PRC	0	1	0	0	0	61	T3	N-positive	0	3	Locally advanced	6.3	Size 4-8 cm	No	8.6	Upper(>8cm)	1	No	Lateral	No		No	0				No	NA	NA						0	0.139726	0	0.139726	0	0.139726	M	NA	NA	NA	NA	NA	NA
PSRC523	PRC	0	1	0	0	0	55	T3	N-positive	0	3	Locally advanced	7	Size 4-8 cm	No	10	Upper(>8cm)	1	No	NA	NA		No	0				No	NA	NA						1	5.12603	1	5.12603	0	5.12603	M	NA	NA	NA	NA	NA	NA
PSRC524	PRC	0	1	0	0	0	42	T4	N-positive	1	4	Metastatic	14.4	Size >8cm	No	1.3	Lower(<4cm)	3	Yes	Posterior	No		No	0				No	NA	NA						1	7.51233	NA	NA	NA	NA	M	NA	NA	NA	NA	NA	NA
PSRC525	PRC	0	1	1	1	1	75	T1-2	N-negative	0	1	Local	3.1	Size <4cm	Yes	6.4	Middle(4-8cm)	2	No	Lateral	No		Yes	0				Yes	NA	NA						1	2.96986	1	1.38356	1	1.38356	M	NA	NA	NA	NA	NA	NA
PSRC526	PRC	0	1	0	0	0	27	T4	N-positive	0	3	Locally advanced	8.3	Size >8cm	No	9.5	Upper(>8cm)	1	No	NA	NA		Yes	0				Yes	NA	NA						1	1.91233	1	0.249315	1	0.249315	M	NA	NA	NA	NA	NA	NA
PSRC527	PRC	0	1	0	0	0	51	T1-2	N-negative	0	1	Local	3	Size <4cm	Yes	8	Middle(4-8cm)	2	No	NA	NA		No	0				No	NA	NA						0	6.62192	1	1.35068	1	1.35068	M	NA	NA	NA	NA	NA	NA
PSRC528	PRC	0	1	0	0	0	68	T4	N-positive	1	4	Metastatic	7.5	Size 4-8 cm	No	8.4	Upper(>8cm)	1	No	NA	NA		No	0				No	NA	NA						0	10.4466	NA	NA	NA	NA	M	NA	NA	NA	NA	NA	NA
PSRC529	PRC	0	1	0	0	0	52	T3	N-positive	0	3	Locally advanced	NA	NA	NA	13.4	Upper(>8cm)	1	No	Partially circumferential	No		Yes	0				Yes	NA	NA						0	4.86575	0	4.86575	0	4.86575	M	NA	NA	NA	NA	NA	NA
PSRC530	PRC	0	1	1	1	1	88	T3	N-positive	0	3	Locally advanced	9	Size >8cm	No	10.8	Upper(>8cm)	1	No	Circumferential	No		Yes	0				Yes	NA	NA						1	2.64932	1	2.64932	0	2.64932	M	NA	NA	NA	NA	NA	NA
PSRC531	PRC	0	1	0	0	0	50	T4	N-positive	1	4	Metastatic	7.5	Size 4-8 cm	No	3.9	Lower(<4cm)	3	Yes	NA	NA		Yes	0				No	NA	NA						1	2.12055	NA	NA	NA	NA	M	NA	NA	NA	NA	NA	NA
PSRC532	PRC	0	1	0	0	0	27	T3	N-positive	0	3	Locally advanced	3.8	Size <4cm	Yes	7	Middle(4-8cm)	2	No	NA	NA		No	0				Yes	NA	NA						0	5.75616	1	3.04658	1	3.04657	M	NA	NA	NA	NA	NA	NA
PSRC533	PRC	0	1	0	0	0	37	T3	N-positive	0	3	Locally advanced	3.6	Size <4cm	Yes	6.4	Middle(4-8cm)	2	No	Partially circumferential	No		Yes	0				No	NA	NA						0	4.43562	0	4.43562	0	4.43562	M	NA	NA	NA	NA	NA	NA
PSRC534	PRC	0	1	0	0	0	59	T3	N-positive	0	3	Locally advanced	4.6	Size 4-8 cm	No	7.2	Middle(4-8cm)	2	No	Circumferential	No		Yes	0				Yes	NA	NA						0	4.83562	0	4.83562	0	4.83562	M	NA	NA	NA	NA	NA	NA
PSRC535	PRC	0	1	0	0	0	51	T4	N-positive	0	3	Locally advanced	7.9	Size 4-8 cm	No	7.8	Middle(4-8cm)	2	No	Circumferential	No		Yes	0				Yes	NA	NA						1	1.33151	1	0.638356	1	0.638356	M	NA	NA	NA	NA	NA	NA
PSRC536	PRC	0	1	1	1	1	71	T1-2	N-negative	0	1	Local	NA	NA	NA	NA	NA	NA	NA	NA	NA		No	0				No	NA	NA						0	4.69863	0	4.69863	0	4.69863	M	NA	NA	NA	NA	NA	NA
PSRC537	PRC	0	1	1	1	1	81	T3	N-positive	0	3	Locally advanced	7.5	Size 4-8 cm	No	1.8	Lower(<4cm)	3	Yes	Circumferential	No		Yes	0				Yes	NA	NA						1	2.2411	1	2.2411	0	2.2411	M	NA	NA	NA	NA	NA	NA
PSRC538	PRC	0	1	1	1	0	77	T4	N-positive	1	4	Metastatic	12.7	Size >8cm	No	4	Middle(4-8cm)	3	Yes	Circumferential	No		Yes	0				Yes	NA	NA						1	4.15616	NA	NA	NA	NA	M	NA	NA	NA	NA	NA	NA
PSRC539	PRC	0	1	0	0	0	49	T3	N-positive	0	3	Locally advanced	4.2	Size 4-8 cm	No	7	Middle(4-8cm)	2	No	Partially circumferential	No		Yes	0				No	NA	NA						0	4.35616	1	2.2411	1	2.2411	M	NA	NA	NA	NA	NA	NA
PSRC540	PRC	0	1	0	0	0	33	T3	N-positive	1	4	Metastatic	5.3	Size 4-8 cm	No	9.6	Upper(>8cm)	1	No	Partially circumferential	No		Yes	0				No	NA	NA						0	4.59178	1	4.59178	1	4.59178	M	NA	NA	NA	NA	NA	NA
PSRC541	PRC	0	1	0	0	0	66	T3	N-negative	0	2	Locally advanced	8	Size 4-8 cm	No	5.5	Middle(4-8cm)	2	No	Circumferential	No		Yes	0				No	NA	NA						0	4.3726	1	0.0356164	1	0.035616	M	NA	NA	NA	NA	NA	NA
PSRC542	PRC	0	1	0	0	0	43	T3	N-negative	0	2	Locally advanced	4	Size 4-8 cm	No	0	Lower(<4cm)	3	Yes	NA	NA		No	0				No	NA	NA						0	0.021918	0	0.0219178	0	0.021918	M	NA	NA	NA	NA	NA	NA
PSRC543	PRC	0	1	0	0	0	44	NA	N-positive	1	4	Metastatic	NA	NA	NA	10	Upper(>8cm)	1	No	NA	NA		Yes	0				No	NA	NA						1	2.11233	NA	NA	NA	NA	M	NA	NA	NA	NA	NA	NA
PSRC544	PRC	0	1	1	1	0	76	NA	N-negative	1	4	Metastatic	NA	NA	NA	12	Upper(>8cm)	1	No	Circumferential	No		Yes	0				No	NA	NA						1	2.53151	NA	NA	NA	NA	M	NA	NA	NA	NA	NA	NA
PSRC545	PRC	0	1	0	0	0	65	T1-2	N-negative	0	1	Local	2	Size <4cm	Yes	8.5	Upper(>8cm)	1	No	Posterior	No		No	0				No	NA	NA						0	4.55616	0	4.55616	0	4.55616	M	NA	NA	NA	NA	NA	NA
PSRC546	PRC	0	1	0	0	0	52	T3	N-positive	1	4	Metastatic	6.4	Size 4-8 cm	No	9.2	Upper(>8cm)	1	No	Partially circumferential	No		No	0				Yes	NA	NA						0	4.56438	NA	NA	NA	NA	M	NA	NA	NA	NA	NA	NA
PSRC547	PRC	0	1	0	0	0	50	T3	N-positive	1	4	Metastatic	6.9	Size 4-8 cm	No	9.1	Upper(>8cm)	1	No	Circumferential	No		No	0				No	NA	NA						1	4.29315	NA	NA	NA	NA	M	NA	NA	NA	NA	NA	NA
PSRC548	PRC	0	1	0	0	0	62	T3	N-negative	0	2	Locally advanced	2	Size <4cm	Yes	10.8	Upper(>8cm)	1	No	Anterior	Yes		No	0				No	NA	NA						1	3.26575	1	3.26575	0	3.26575	M	NA	NA	NA	NA	NA	NA
PSRC549	PRC	0	1	0	0	0	47	T3	N-positive	1	4	Metastatic	4.8	Size 4-8 cm	No	7.2	Middle(4-8cm)	2	No	Circumferential	No		Yes	0				Yes	NA	NA						1	4.56712	NA	NA	NA	NA	M	NA	NA	NA	NA	NA	NA
PSRC550	PRC	0	1	0	0	0	61	T3	N-positive	1	4	Metastatic	5.4	Size 4-8 cm	No	7.2	Middle(4-8cm)	2	No	Partially circumferential	No		Yes	0				No	NA	NA						0	4.43014	NA	NA	NA	NA	M	NA	NA	NA	NA	NA	NA
PSRC551	PRC	0	1	1	1	1	85	T3	N-negative	0	2	Locally advanced	3	Size <4cm	Yes	7	Middle(4-8cm)	2	No	NA	NA		No	0				Yes	NA	NA						0	3.98904	0	3.98904	0	3.98904	M	NA	NA	NA	NA	NA	NA
PSRC552	PRC	0	1	1	1	1	79	T3	N-positive	0	3	Locally advanced	NA	NA	NA	7.3	Middle(4-8cm)	2	No	Partially circumferential	No		Yes	0				Yes	NA	NA						0	4.10959	0	4.10959	0	4.10959	M	NA	NA	NA	NA	NA	NA
PSRC553	PRC	0	1	0	0	0	54	T3	N-positive	0	3	Locally advanced	3.4	Size <4cm	Yes	6.2	Middle(4-8cm)	2	No	Partially circumferential	No		Yes	0				No	NA	NA						0	3.7452	0	3.74521	0	3.7452	M	NA	NA	NA	NA	NA	NA
PSRC554	PRC	0	1	0	0	0	55	NA	NA	1	4	Metastatic	NA	NA	NA	NA	NA	NA	NA	NA	NA		Yes	0				No	NA	NA						1	3.00822	NA	NA	NA	NA	M	NA	NA	NA	NA	NA	NA
PSRC555	PRC	0	1	1	1	1	84	T3	N-negative	0	2	Locally advanced	3.9	Size <4cm	Yes	4.6	Middle(4-8cm)	2	No	Posterior	No		Yes	0				Yes	NA	NA						0	2.50411	0	2.50411	0	2.50411	M	NA	NA	NA	NA	NA	NA
PSRC556	PRC	0	1	0	0	0	36	T3	N-negative	0	2	Locally advanced	2.6	Size <4cm	Yes	6.9	Middle(4-8cm)	2	No	Lateral	No		Yes	0				Yes	NA	NA						1	5.20548	1	1.86849	1	1.86849	M	NA	NA	NA	NA	NA	NA
PSRC557	PRC	0	1	0	0	0	44	T1-2	N-positive	0	3	Locally advanced	1.8	Size <4cm	Yes	6.9	Middle(4-8cm)	2	No	Posterior	No		No	0				No	NA	NA						0	3.36712	0	3.36712	0	3.36712	M	NA	NA	NA	NA	NA	NA
PSRC558	PRC	0	1	0	0	0	61	NA	NA	1	4	Metastatic	3	Size <4cm	Yes	5	Middle(4-8cm)	2	No	NA	NA		Yes	0				No	NA	NA						0	1.3863	NA	NA	NA	NA	M	NA	NA	NA	NA	NA	NA
PSRC559	PRC	0	1	0	0	0	71	NA	NA	1	4	Metastatic	NA	NA	NA	NA	NA	NA	NA	NA	NA		No	0				No	NA	NA						1	3.91507	NA	NA	NA	NA	M	NA	NA	NA	NA	NA	NA
PSRC560	PRC	0	1	0	0	0	62	NA	NA	1	4	Metastatic	6	Size 4-8 cm	No	NA	NA	NA	NA	Partially circumferential	No		Yes	0				No	NA	NA						0	2.52055	NA	NA	NA	NA	M	NA	NA	NA	NA	NA	NA
PSRC561	PRC	0	1	0	0	0	59	NA	NA	1	4	Metastatic	NA	NA	NA	NA	NA	NA	NA	NA	NA		Yes	0				No	NA	NA						0	4.10411	NA	NA	NA	NA	M	NA	NA	NA	NA	NA	NA
PSRC562	PRC	0	1	0	0	0	43	NA	NA	1	4	Metastatic	3.9	Size <4cm	Yes	3	Lower(<4cm)	3	Yes	Anterior	Yes		Yes	0				Yes	NA	NA						0	3.73973	NA	NA	NA	NA	M	NA	NA	NA	NA	NA	NA
PSRC563	PRC	0	1	0	0	0	50	T1-2	N-negative	0	1	Local	2.8	Size <4cm	Yes	7.1	Middle(4-8cm)	2	No	NA	NA		No	0				No	NA	NA						0	4.52329	0	4.52329	0	4.52329	M	NA	NA	NA	NA	NA	NA
PSRC564	PRC	0	1	0	0	0	40	NA	NA	1	4	Metastatic	NA	NA	NA	6	Middle(4-8cm)	2	No	Posterior	No		Yes	0				No	NA	NA						1	0.991781	NA	NA	NA	NA	M	NA	NA	NA	NA	NA	NA
PSRC565	PRC	0	1	0	0	0	60	T3	N-positive	0	3	Locally advanced	5.2	Size 4-8 cm	No	5.7	Middle(4-8cm)	2	No	Circumferential	No		Yes	0				Yes	NA	NA						0	3.77534	0	3.77534	0	3.77534	M	NA	NA	NA	NA	NA	NA
PSRC566	PRC	0	1	0	0	0	59	T4	N-positive	0	3	Locally advanced	3.4	Size <4cm	Yes	12.4	Upper(>8cm)	1	No	Circumferential	No		Yes	0				No	NA	NA						0	4.26849	1	1.07123	1	1.07123	M	NA	NA	NA	NA	NA	NA
PSRC567	PRC	0	1	1	1	0	95	T3	N-positive	1	4	Metastatic	6.7	Size 4-8 cm	No	0.7	Lower(<4cm)	3	Yes	Circumferential	No		Yes	0				Yes	NA	NA						1	2.03562	NA	NA	NA	NA	M	NA	NA	NA	NA	NA	NA
PSRC568	PRC	0	1	0	0	0	61	T1-2	N-negative	0	1	Local	6	Size 4-8 cm	No	10	Upper(>8cm)	1	No	Partially circumferential	No		No	0				No	NA	NA						0	4.83562	1	4.76438	1	4.76438	M	NA	NA	NA	NA	NA	NA
PSRC569	PRC	0	1	0	0	0	66	T3	N-positive	0	3	Locally advanced	3.7	Size <4cm	Yes	5.1	Middle(4-8cm)	2	No	Partially circumferential	No		Yes	0				Yes	NA	NA						0	4.93151	0	4.93151	0	4.93151	M	NA	NA	NA	NA	NA	NA
PSRC570	PRC	0	1	0	0	0	44	T3	N-positive	0	3	Locally advanced	2.8	Size <4cm	Yes	4.6	Middle(4-8cm)	2	No	Partially circumferential	No		Yes	0				Yes	NA	NA						0	1.30137	0	1.30137	0	1.30137	M	NA	NA	NA	NA	NA	NA
PSRC571	PRC	0	1	0	0	0	43	T3	N-positive	0	3	Locally advanced	2.4	Size <4cm	Yes	5.6	Middle(4-8cm)	2	No	Circumferential	No		No	0				No	NA	NA						0	3.50685	0	3.50685	0	3.50685	M	NA	NA	NA	NA	NA	NA
PSRC572	PRC	0	1	0	0	0	43	T1-2	N-negative	0	1	Local	2.4	Size <4cm	Yes	5.6	Middle(4-8cm)	2	No	Anterior	Yes		No	0				No	NA	NA						0	1.33973	0	1.33973	0	1.33973	M	NA	NA	NA	NA	NA	NA
PSRC573	PRC	0	1	0	0	0	60	T1-2	N-negative	0	1	Local	2.1	Size <4cm	Yes	5.4	Middle(4-8cm)	2	No	Lateral	No		No	0				No	NA	NA						0	3.78082	1	0.824658	1	0.824658	M	NA	NA	NA	NA	NA	NA
PSRC574	PRC	0	1	0	0	0	69	T3	N-positive	0	3	Locally advanced	8.7	Size >8cm	No	3.1	Lower(<4cm)	3	Yes	Circumferential	No		Yes	0				Yes	NA	NA						1	1.6274	1	0.520548	1	0.520548	M	NA	NA	NA	NA	NA	NA
PSRC575	PRC	0	1	0	0	0	64	T4	N-positive	1	4	Metastatic	5.1	Size 4-8 cm	No	2.8	Lower(<4cm)	3	Yes	Anterior	Yes		Yes	0				No	NA	NA						0	3.38082	NA	NA	NA	NA	M	NA	NA	NA	NA	NA	NA
PSRC576	PRC	0	1	0	0	0	50	T1-2	N-positive	0	3	Locally advanced	4.7	Size 4-8 cm	No	8	Middle(4-8cm)	2	No	Partially circumferential	No		Yes	0				Yes	NA	NA						0	0.306849	0	0.306849	0	0.306849	M	NA	NA	NA	NA	NA	NA
PSRC577	PRC	0	1	0	0	0	43	T3	N-positive	1	4	Metastatic	5	Size 4-8 cm	No	8.6	Upper(>8cm)	1	No	Circumferential	No		Yes	0				No	NA	NA						0	3.59178	NA	NA	NA	NA	M	NA	NA	NA	NA	NA	NA
PSRC578	PRC	0	1	0	0	0	45	T3	N-positive	0	3	Locally advanced	3.5	Size <4cm	Yes	6.6	Middle(4-8cm)	2	No	Partially circumferential	No		Yes	0				Yes	NA	NA						0	3.99726	0	3.99726	0	3.99726	M	NA	NA	NA	NA	NA	NA
PSRC579	PRC	0	1	0	0	0	68	T3	N-positive	0	3	Locally advanced	3.8	Size <4cm	Yes	5	Middle(4-8cm)	2	No	Anterior	Yes		Yes	0				Yes	NA	NA						0	3.3589	0	3.3589	0	3.3589	M	NA	NA	NA	NA	NA	NA
PSRC580	PRC	0	1	0	0	0	37	T3	N-positive	0	3	Locally advanced	4.5	Size 4-8 cm	No	6	Middle(4-8cm)	2	No	Partially circumferential	No		Yes	0				Yes	NA	NA						0	3.66849	0	1.16986	0	1.16986	M	NA	NA	NA	NA	NA	NA
PSRC581	PRC	0	1	0	0	0	58	NA	NA	1	4	Metastatic	NA	NA	NA	NA	NA	NA	NA	NA	NA		Yes	0				No	NA	NA						0	3.61644	NA	NA	NA	NA	M	NA	NA	NA	NA	NA	NA
PSRC582	PRC	0	1	0	0	0	32	NA	NA	1	4	Metastatic	NA	NA	NA	NA	NA	NA	NA	NA	NA		Yes	0				No	NA	NA						0	3.89315	NA	NA	NA	NA	M	NA	NA	NA	NA	NA	NA
PSRC583	PRC	0	1	0	0	0	48	T3	N-negative	0	2	Locally advanced	2.2	Size <4cm	Yes	9.4	Upper(>8cm)	1	No	Lateral	No		No	0				No	NA	NA						0	3.06575	0	3.06575	0	3.06575	M	NA	NA	NA	NA	NA	NA
PSRC584	PRC	0	1	0	0	0	41	NA	NA	1	4	Metastatic	4	Size 4-8 cm	No	NA	NA	NA	NA	NA	NA		Yes	0				No	NA	NA						1	0.358904	NA	NA	NA	NA	M	NA	NA	NA	NA	NA	NA
PSRC585	PRC	0	1	0	0	0	54	T3	N-positive	0	3	Locally advanced	4.6	Size 4-8 cm	No	4.7	Middle(4-8cm)	2	No	Partially circumferential	No		Yes	0				Yes	NA	NA						0	5.08767	0	5.08767	0	5.08767	M	NA	NA	NA	NA	NA	NA
PSRC586	PRC	0	1	0	0	0	60	T4	N-positive	1	4	Metastatic	5.8	Size 4-8 cm	No	3.8	Lower(<4cm)	3	Yes	Circumferential	No		Yes	0				Yes	NA	NA						1	2.76438	NA	NA	NA	NA	M	NA	NA	NA	NA	NA	NA
PSRC587	PRC	0	1	1	1	1	67	T1-2	N-negative	0	1	Local	2.8	Size <4cm	Yes	3.8	Lower(<4cm)	3	Yes	Partially circumferential	No		No	0				Yes	NA	NA						0	0.539726	0	0.539726	0	0.539726	M	NA	NA	NA	NA	NA	NA
PSRC588	PRC	0	1	0	0	0	70	T4	N-positive	0	3	Locally advanced	4	Size 4-8 cm	No	3.8	Lower(<4cm)	3	Yes	Partially circumferential	No		Yes	0				Yes	NA	NA						0	3.93699	1	1.73973	1	1.73973	M	NA	NA	NA	NA	NA	NA
PSRC589	PRC	0	1	0	0	0	36	T1-2	N-negative	0	1	Local	2	Size <4cm	Yes	8.2	Upper(>8cm)	1	No	NA	NA		No	0				No	NA	NA						0	0.835616	0	0.835616	0	0.835616	M	NA	NA	NA	NA	NA	NA
PSRC590	PRC	0	1	0	0	0	55	T3	N-positive	1	4	Metastatic	4.4	Size 4-8 cm	No	7	Middle(4-8cm)	2	No	Partially circumferential	No		Yes	0				No	NA	NA						0	3.51507	NA	NA	NA	NA	M	NA	NA	NA	NA	NA	NA
PSRC591	PRC	0	1	0	0	0	53	T3	N-positive	1	4	Metastatic	4.7	Size 4-8 cm	No	6.1	Middle(4-8cm)	2	No	Circumferential	No		Yes	0				Yes	NA	NA						0	3.54521	NA	NA	NA	NA	M	NA	NA	NA	NA	NA	NA
PSRC592	PRC	0	1	0	0	0	68	T3	N-positive	0	3	Locally advanced	7.1	Size 4-8 cm	No	5.3	Middle(4-8cm)	2	No	Circumferential	No		Yes	0				Yes	NA	NA						1	3.65753	1	3.65753	0	3.65753	M	NA	NA	NA	NA	NA	NA
PSRC593	PRC	0	1	0	0	0	50	T1-2	N-positive	0	3	Locally advanced	4.1	Size 4-8 cm	No	7.1	Middle(4-8cm)	2	No	Partially circumferential	No		No	0				No	NA	NA						0	1.85479	0	1.85479	0	1.85479	M	NA	NA	NA	NA	NA	NA
PSRC594	PRC	0	1	0	0	0	49	T3	N-positive	1	4	Metastatic	4.2	Size 4-8 cm	No	12.2	Upper(>8cm)	1	No	Partially circumferential	No		Yes	0				No	NA	NA						0	3.49863	NA	NA	NA	NA	M	NA	NA	NA	NA	NA	NA
PSRC595	PRC	0	1	0	0	0	52	T4	N-positive	1	4	Metastatic	6.7	Size 4-8 cm	No	2.5	Lower(<4cm)	3	Yes	Circumferential	No		Yes	0				Yes	NA	NA						1	1.8137	NA	NA	NA	NA	M	NA	NA	NA	NA	NA	NA
PSRC596	PRC	0	1	0	0	0	50	T3	N-positive	1	4	Metastatic	7.4	Size 4-8 cm	No	8.3	Upper(>8cm)	1	No	Circumferential	No		Yes	0				No	NA	NA						0	3.38356	NA	NA	NA	NA	M	NA	NA	NA	NA	NA	NA
PSRC597	PRC	0	1	0	0	0	56	NA	NA	1	4	Metastatic	1.8	Size <4cm	Yes	NA	NA	NA	NA	NA	NA		Yes	0				Yes	NA	NA						0	3.52603	NA	NA	NA	NA	M	NA	NA	NA	NA	NA	NA
PSRC598	PRC	0	1	0	0	0	62	T1-2	N-negative	0	1	Local	2.8	Size <4cm	Yes	7.7	Middle(4-8cm)	2	No	Anterior	Yes		No	0				No	NA	NA						1	2.76438	1	1.8	0	2.76438	M	NA	NA	NA	NA	NA	NA
PSRC599	PRC	0	1	0	0	0	47	T3	N-positive	0	3	Locally advanced	5	Size 4-8 cm	No	11.8	Upper(>8cm)	1	No	Anterior	Yes		Yes	0				Yes	NA	NA						0	0.087671	0	0.0876712	0	0.087671	M	NA	NA	NA	NA	NA	NA
PSRC600	PRC	0	1	0	0	0	30	T1-2	N-negative	0	1	Local	1.6	Size <4cm	Yes	11	Upper(>8cm)	1	No	NA	NA		No	0				No	NA	NA						0	4.37808	0	4.37808	0	4.37808	M	NA	NA	NA	NA	NA	NA
PSRC601	PRC	0	1	0	0	0	58	NA	NA	1	4	Metastatic	NA	NA	NA	7	Middle(4-8cm)	2	No	Circumferential	No		Yes	0				No	NA	NA						1	1.21644	NA	NA	NA	NA	M	NA	NA	NA	NA	NA	NA
PSRC602	PRC	0	1	0	0	0	70	NA	NA	1	4	Metastatic	NA	NA	NA	NA	NA	NA	NA	NA	NA		Yes	0				Yes	NA	NA						1	1.02466	NA	NA	NA	NA	M	NA	NA	NA	NA	NA	NA
PSRC603	PRC	0	1	0	0	0	30	T3	N-positive	0	3	Locally advanced	6.6	Size 4-8 cm	No	12.9	Upper(>8cm)	1	No	Anterior	Yes		Yes	0				No	NA	NA						0	3.08767	1	0.865753	1	0.865753	M	NA	NA	NA	NA	NA	NA
PSRC604	PRC	0	1	0	0	0	37	NA	NA	1	4	Metastatic	NA	NA	NA	12	Upper(>8cm)	1	No	NA	NA		Yes	0				No	NA	NA						0	0.873973	NA	NA	NA	NA	M	NA	NA	NA	NA	NA	NA
PSRC605	PRC	0	1	0	0	0	38	NA	NA	1	4	Metastatic	NA	NA	NA	8	Middle(4-8cm)	2	No	NA	NA		Yes	0				No	NA	NA						1	1.15616	NA	NA	NA	NA	M	NA	NA	NA	NA	NA	NA
PSRC606	PRC	0	1	0	0	0	69	T3	N-positive	1	4	Metastatic	5.4	Size 4-8 cm	No	12.5	Upper(>8cm)	1	No	Anterior	Yes		Yes	0				Yes	NA	NA						1	2.13699	NA	NA	NA	NA	M	NA	NA	NA	NA	NA	NA
PSRC607	PRC	0	1	0	0	0	38	T3	N-positive	0	3	Locally advanced	4.7	Size 4-8 cm	No	4.2	Middle(4-8cm)	2	No	Anterior	Yes		Yes	0				Yes	NA	NA						0	3.10959	NA	NA	NA	NA	M	NA	NA	NA	NA	NA	NA
PSRC608	PRC	0	1	1	1	1	81	T1-2	N-positive	0	3	Locally advanced	4	Size 4-8 cm	No	10.9	Upper(>8cm)	1	No	Circumferential	No		No	0				No	NA	NA						0	3.33425	0	3.33425	0	3.33425	M	NA	NA	NA	NA	NA	NA
PSRC609	PRC	0	1	0	0	0	32	NA	NA	1	4	Metastatic	NA	NA	NA	NA	NA	NA	NA	NA	NA		Yes	0				No	NA	NA						0	3.13151	NA	NA	NA	NA	M	NA	NA	NA	NA	NA	NA
PSRC610	PRC	0	1	0	0	0	78	NA	N-negative	0	2	Locally advanced	6.3	Size 4-8 cm	No	5.6	Middle(4-8cm)	2	No	Partially circumferential	No		Yes	0				Yes	NA	NA						0	0.123288	0	0.123288	0	0.123288	M	NA	NA	NA	NA	NA	NA
PSRC611	PRC	0	1	1	1	1	86	T4	N-negative	0	2	Locally advanced	5.1	Size 4-8 cm	No	9.1	Upper(>8cm)	1	No	Circumferential	No		Yes	0				Yes	NA	NA						0	2.62466	1	2.08493	0	2.62466	M	NA	NA	NA	NA	NA	NA
PSRC612	PRC	0	1	0	0	0	44	NA	NA	1	4	Metastatic	NA	NA	NA	10	Upper(>8cm)	1	No	Circumferential	No		Yes	0				No	NA	NA						0	3.01096	NA	NA	NA	NA	M	NA	NA	NA	NA	NA	NA
PSRC613	PRC	0	1	0	0	0	51	NA	NA	1	4	Metastatic	1.8	Size <4cm	Yes	NA	NA	NA	NA	NA	NA		No	0				No	NA	NA						0	1.17534	NA	NA	NA	NA	M	NA	NA	NA	NA	NA	NA
PSRC614	PRC	0	1	0	0	0	50	T4	N-positive	0	3	Locally advanced	7	Size 4-8 cm	No	4.4	Middle(4-8cm)	2	No	Circumferential	No		Yes	0				Yes	NA	NA						0	3.59178	0	3.59178	0	3.59178	M	NA	NA	NA	NA	NA	NA
PSRC615	PRC	0	1	1	1	1	84	T1-2	N-negative	0	1	Local	2.3	Size <4cm	Yes	6.3	Middle(4-8cm)	2	No	Partially circumferential	No		No	0				Yes	NA	NA						0	2.58904	0	2.58904	0	2.58904	M	NA	NA	NA	NA	NA	NA
PSRC617	PRC	0	1	1	1	1	76	T3	N-positive	0	3	Locally advanced	NA	NA	NA	3.5	Lower(<4cm)	3	Yes	Anterior	Yes		No	0				Yes	NA	NA						0	3.10137	0	3.10137	0	3.10137	M	NA	NA	NA	NA	NA	NA
PSRC618	PRC	0	1	0	0	0	32	T3	N-positive	1	4	Metastatic	4.2	Size 4-8 cm	No	6.6	Middle(4-8cm)	2	No	Partially circumferential	No		Yes	0				No	NA	NA						0	2.92329	NA	NA	NA	NA	M	NA	NA	NA	NA	NA	NA
PSRC619	PRC	0	1	0	0	0	48	T3	N-positive	1	4	Metastatic	4	Size 4-8 cm	No	6	Middle(4-8cm)	2	No	NA	NA		Yes	0				No	NA	NA						1	2.73973	NA	NA	NA	NA	M	NA	NA	NA	NA	NA	NA
PSRC620	PRC	0	1	0	0	0	58	T1-2	N-negative	0	2	Locally advanced	3	Size <4cm	Yes	7	Middle(4-8cm)	2	No	Lateral	No		No	0				No	NA	NA						0	1.08493	0	1.08493	0	1.08493	M	NA	NA	NA	NA	NA	NA
PSRC621	PRC	0	1	0	0	0	35	T3	N-positive	0	3	Locally advanced	3.4	Size <4cm	Yes	2.7	Lower(<4cm)	3	Yes	Partially circumferential	No		Yes	0				Yes	NA	NA						0	0.846575	0	0.846575	0	0.846575	M	NA	NA	NA	NA	NA	NA
PSRC622	PRC	0	1	0	0	0	75	NA	NA	1	4	Metastatic	8	Size 4-8 cm	No	NA	NA	NA	NA	NA	NA		Yes	0				Yes	NA	NA						1	1.0411	NA	NA	NA	NA	M	NA	NA	NA	NA	NA	NA
PSRC623	PRC	0	1	1	1	0	79	NA	NA	1	4	Metastatic	NA	NA	NA	10	Upper(>8cm)	1	No	NA	NA		Yes	0				Yes	NA	NA						1	2.58904	NA	NA	NA	NA	M	NA	NA	NA	NA	NA	NA
PSRC624	PRC	0	1	1	1	0	74	NA	NA	1	4	Metastatic	NA	NA	NA	11	Upper(>8cm)	1	No	NA	NA		Yes	0				No	NA	NA						0	2.87671	NA	NA	NA	NA	M	NA	NA	NA	NA	NA	NA
PSRC625	PRC	0	1	0	0	0	51	T3	N-negative	0	2	Locally advanced	NA	NA	NA	7.3	Middle(4-8cm)	2	No	NA	NA		Yes	0				Yes	NA	NA						0	2.87945	0	2.87945	0	2.87945	M	NA	NA	NA	NA	NA	NA
PSRC626	PRC	0	1	0	0	0	54	NA	NA	1	4	Metastatic	NA	NA	NA	15	Upper(>8cm)	1	No	NA	NA		Yes	0				No	NA	NA						0	1.3726	NA	NA	NA	NA	M	NA	NA	NA	NA	NA	NA
PSRC627	PRC	0	1	0	0	0	38	T3	NA	1	4	Metastatic	3.8	Size <4cm	Yes	9.7	Upper(>8cm)	1	No	Partially circumferential	No		Yes	0				Yes	NA	NA						1	2.5863	NA	NA	NA	NA	M	NA	NA	NA	NA	NA	NA
PSRC628	PRC	0	1	0	0	0	61	T3	N-positive	0	3	Locally advanced	5.3	Size 4-8 cm	No	6	Middle(4-8cm)	2	No	Circumferential	No		Yes	0				Yes	NA	NA						0	2.72877	1	2.11233	1	2.11233	M	NA	NA	NA	NA	NA	NA
PSRC629	PRC	0	1	0	0	0	53	T3	N-positive	0	3	Locally advanced	8.3	Size >8cm	No	4	Middle(4-8cm)	3	Yes	Lateral	No		Yes	0				Yes	NA	NA						0	2.71781	0	2.71781	0	2.71781	M	NA	NA	NA	NA	NA	NA
PSRC630	PRC	0	1	0	0	0	36	T1-2	N-negative	0	1	Local	2.5	Size <4cm	Yes	13	Upper(>8cm)	1	No	NA	NA		No	0				No	NA	NA						0	2.60822	0	2.60822	0	2.60822	M	NA	NA	NA	NA	NA	NA
PSRC631	PRC	0	1	0	0	0	41	T3	NA	0	2	Locally advanced	6.1	Size 4-8 cm	No	8.1	Upper(>8cm)	1	No	Circumferential	No		Yes	0				Yes	NA	NA						0	1.93425	0	1.93425	0	1.93425	M	NA	NA	NA	NA	NA	NA
PSRC632	PRC	0	1	0	0	0	46	T3	N-positive	0	3	Locally advanced	4	Size 4-8 cm	No	NA	NA	NA	NA	Posterior	No		Yes	0				Yes	NA	NA						0	2.58904	0	2.58904	0	2.58904	M	NA	NA	NA	NA	NA	NA
PSRC633	PRC	0	1	0	0	0	54	T4	N-positive	0	3	Locally advanced	7.4	Size 4-8 cm	No	4.2	Middle(4-8cm)	2	No	Partially circumferential	No		Yes	0				Yes	NA	NA						0	2.63014	0	2.63014	0	2.63014	M	NA	NA	NA	NA	NA	NA
PSRC634	PRC	0	1	0	0	0	72	T4	N-positive	0	3	Locally advanced	5.4	Size 4-8 cm	No	3.8	Lower(<4cm)	3	Yes	Partially circumferential	No		Yes	0				Yes	NA	NA						0	3.04931	1	2.52877	0	3.04931	M	NA	NA	NA	NA	NA	NA
PSRC635	PRC	0	1	0	0	0	49	T3	N-positive	0	3	Locally advanced	5.4	Size 4-8 cm	No	7.7	Middle(4-8cm)	2	No	Partially circumferential	No		Yes	0				No	NA	NA						0	1.10137	0	1.10137	0	1.10137	M	NA	NA	NA	NA	NA	NA
PSRC636	PRC	0	1	0	0	0	47	T4	N-positive	0	3	Locally advanced	7.3	Size 4-8 cm	No	5.2	Middle(4-8cm)	2	No	Circumferential	No		Yes	0				Yes	NA	NA						0	2.41096	0	2.41096	0	2.41096	M	NA	NA	NA	NA	NA	NA
PSRC637	PRC	0	1	0	0	0	50	T3	N-positive	0	3	Locally advanced	4.7	Size 4-8 cm	No	7.9	Middle(4-8cm)	2	No	Circumferential	No		Yes	0				Yes	NA	NA						0	2.34247	0	2.34247	0	2.34247	M	NA	NA	NA	NA	NA	NA
PSRC638	PRC	0	1	0	0	0	48	NA	NA	1	4	Metastatic	NA	NA	NA	15	Upper(>8cm)	1	No	NA	NA		Yes	0				No	NA	NA						0	2.31507	NA	NA	NA	NA	M	NA	NA	NA	NA	NA	NA
PSRC639	PRC	0	1	0	0	0	50	T1-2	N-positive	0	3	Locally advanced	15.2	Size >8cm	No	6.9	Middle(4-8cm)	2	No	Circumferential	No		Yes	0				Yes	NA	NA						0	2.3726	0	2.3726	0	2.3726	M	NA	NA	NA	NA	NA	NA
PSRC640	PRC	0	1	0	0	0	43	T3	N-positive	1	4	Metastatic	7.5	Size 4-8 cm	No	2.8	Lower(<4cm)	3	Yes	Circumferential	No		Yes	0				Yes	NA	NA						0	1.0411	NA	NA	NA	NA	M	NA	NA	NA	NA	NA	NA
PSRC641	PRC	0	1	0	0	0	45	T3	N-positive	1	4	Metastatic	5.9	Size 4-8 cm	No	6	Middle(4-8cm)	2	No	Partially circumferential	No		Yes	0				No	NA	NA						0	0.668493	NA	NA	NA	NA	M	NA	NA	NA	NA	NA	NA
PSRC642	PRC	0	1	0	0	0	68	T3	N-positive	0	3	Locally advanced	5.5	Size 4-8 cm	No	7.6	Middle(4-8cm)	2	No	Partially circumferential	No		Yes	0				Yes	NA	NA						0	2.20274	0	2.20274	0	2.20274	M	NA	NA	NA	NA	NA	NA
PSRC643	PRC	0	1	0	0	0	51	T1-2	N-negative	1	4	Metastatic	NA	NA	NA	NA	NA	NA	NA	NA	NA		Yes	0				Yes	NA	NA						0	2.38356	NA	NA	NA	NA	M	NA	NA	NA	NA	NA	NA
PSRC644	PRC	0	1	0	0	0	67	NA	NA	1	4	Metastatic	NA	NA	NA	2	Lower(<4cm)	3	Yes	NA	NA		Yes	0				No	NA	NA						0	1.15616	NA	NA	NA	NA	M	NA	NA	NA	NA	NA	NA
PSRC645	PRC	0	1	0	0	0	56	T4	N-positive	1	4	Metastatic	5.6	Size 4-8 cm	No	10.8	Upper(>8cm)	1	No	Lateral	No		Yes	0				No	NA	NA						0	1.89041	NA	NA	NA	NA	M	NA	NA	NA	NA	NA	NA
PSRC646	PRC	0	1	0	0	0	61	T3	N-positive	0	3	Locally advanced	16.3	Size >8cm	No	0	Lower(<4cm)	3	Yes	Circumferential	No		Yes	0				Yes	NA	NA						0	2.06849	0	2.06849	0	2.06849	M	NA	NA	NA	NA	NA	NA
PSRC647	PRC	0	1	1	1	0	82	T4	N-positive	1	4	Metastatic	10.4	Size >8cm	No	NA	NA	NA	NA	Circumferential	No		Yes	0				Yes	NA	NA						0	4.92329	NA	NA	NA	NA	M	NA	NA	NA	NA	NA	NA
PSRC648	PRC	0	1	0	0	0	62	T3	N-positive	1	4	Metastatic	4.7	Size 4-8 cm	No	9	Upper(>8cm)	1	No	Circumferential	No		Yes	0				Yes	NA	NA						0	1.88493	NA	NA	NA	NA	M	NA	NA	NA	NA	NA	NA
PSRC649	PRC	0	1	0	0	0	69	NA	NA	1	4	Metastatic	13	Size >8cm	No	5	Middle(4-8cm)	2	No	NA	NA		Yes	0				No	NA	NA						0	1.76712	NA	NA	NA	NA	M	NA	NA	NA	NA	NA	NA
PSRC650	PRC	0	1	0	0	0	38	T3	N-positive	0	3	Locally advanced	3.9	Size <4cm	Yes	11.8	Upper(>8cm)	1	No	Partially circumferential	No		Yes	0				No	NA	NA						0	1.70685	1	1.8	1	1.8	M	NA	NA	NA	NA	NA	NA
PSRC651	PRC	0	1	0	0	0	52	T3	N-positive	1	4	Metastatic	3.9	Size <4cm	Yes	7.6	Middle(4-8cm)	2	No	Partially circumferential	No		Yes	0				Yes	NA	NA						0	1.70137	NA	NA	NA	NA	M	NA	NA	NA	NA	NA	NA
PSRC652	PRC	0	1	0	0	0	59	NA	N-negative	1	4	Metastatic	1.5	Size <4cm	Yes	3.8	Lower(<4cm)	3	Yes	NA	NA		Yes	0				No	NA	NA						0	1.70685	NA	NA	NA	NA	M	NA	NA	NA	NA	NA	NA
PSRC653	PRC	0	1	0	0	0	66	T3	N-positive	0	3	Locally advanced	4.9	Size 4-8 cm	No	3.2	Lower(<4cm)	3	Yes	Partially circumferential	No		No	0				No	NA	NA						0	0.068493	0	0.0684932	0	0.068493	M	NA	NA	NA	NA	NA	NA
PSRC654	PRC	0	1	0	0	0	57	T1-2	N-negative	0	1	Local	1	Size <4cm	Yes	4.1	Middle(4-8cm)	2	No	Posterior	No		No	0				Yes	NA	NA						0	3.50685	0	3.50685	0	3.50685	M	NA	NA	NA	NA	NA	NA
PSRC655	PRC	0	1	0	0	0	45	T3	N-positive	0	3	Locally advanced	3.8	Size <4cm	Yes	7	Middle(4-8cm)	2	No	Partially circumferential	No		Yes	0				Yes	NA	NA						0	2.56164	0	2.56164	0	2.56164	M	NA	NA	NA	NA	NA	NA
PSRC656	PRC	0	1	0	0	0	51	NA	N-negative	1	4	Metastatic	2.8	Size <4cm	Yes	6.8	Middle(4-8cm)	2	No	Posterior	No		No	0				No	NA	NA						0	1.61644	NA	NA	NA	NA	M	NA	NA	NA	NA	NA	NA
PSRC657	PRC	0	1	0	0	0	52	NA	NA	1	4	Metastatic	10	Size >8cm	No	10	Upper(>8cm)	1	No	Partially circumferential	No		Yes	0				No	NA	NA						0	1.82466	NA	NA	NA	NA	M	NA	NA	NA	NA	NA	NA
PSRC658	PRC	0	1	0	0	0	32	T3	N-positive	1	4	Metastatic	5	Size 4-8 cm	No	1.9	Lower(<4cm)	3	Yes	Anterior	Yes		Yes	0				No	NA	NA						0	0.589041	NA	NA	NA	NA	M	NA	NA	NA	NA	NA	NA
PSRC659	PRC	0	1	0	0	0	15	T3	N-positive	0	3	Locally advanced	5.7	Size 4-8 cm	No	4.2	Middle(4-8cm)	2	No	Posterior	No		Yes	0				Yes	NA	NA						0	1.55069	0	1.55068	0	1.55069	M	NA	NA	NA	NA	NA	NA
PSRC660	PRC	0	1	1	1	1	76	T3	N-positive	0	3	Locally advanced	5.9	Size 4-8 cm	No	2.7	Lower(<4cm)	3	Yes	Circumferential	No		Yes	0				Yes	NA	NA						0	1.84658	0	1.84658	0	1.84658	M	NA	NA	NA	NA	NA	NA
PSRC661	PRC	0	1	0	0	0	52	T3	N-positive	0	3	Locally advanced	4	Size 4-8 cm	No	4	Middle(4-8cm)	3	Yes	Partially circumferential	No		Yes	0				Yes	NA	NA						0	1.52329	0	1.52329	0	1.52329	M	NA	NA	NA	NA	NA	NA
PSRC662	PRC	0	1	1	1	1	75	T3	N-positive	0	3	Locally advanced	4.2	Size 4-8 cm	No	3.8	Lower(<4cm)	3	Yes	Partially circumferential	No		Yes	0				Yes	NA	NA						0	1.65753	0	1.65753	0	1.65753	M	NA	NA	NA	NA	NA	NA
PSRC663	PRC	0	1	0	0	0	42	T3	N-positive	1	4	Metastatic	7.7	Size 4-8 cm	No	3.1	Lower(<4cm)	3	Yes	Circumferential	No		Yes	0				Yes	NA	NA						0	1.57808	NA	NA	NA	NA	M	NA	NA	NA	NA	NA	NA
PSRC664	PRC	0	1	0	0	0	47	T3	N-positive	0	3	Locally advanced	NA	NA	NA	7	Middle(4-8cm)	2	No	NA	NA		Yes	0				Yes	NA	NA						0	1.57534	0	1.57534	0	1.57534	M	NA	NA	NA	NA	NA	NA
PSRC665	PRC	0	1	0	0	0	53	T4	N-positive	0	3	Locally advanced	8.5	Size >8cm	No	6.5	Middle(4-8cm)	2	No	Anterior	Yes		Yes	0				Yes	NA	NA						0	1.41644	0	1.41644	0	1.41644	M	NA	NA	NA	NA	NA	NA
PSRC666	PRC	0	1	0	0	0	49	T1-2	N-positive	0	3	Locally advanced	3.9	Size <4cm	Yes	6.8	Middle(4-8cm)	2	No	Partially circumferential	No		Yes	0				Yes	NA	NA						0	1.5863	1	1.12603	1	1.12603	M	NA	NA	NA	NA	NA	NA
PSRC667	PRC	0	1	0	0	0	45	T1-2	N-negative	0	1	Local	2.5	Size <4cm	Yes	10	Upper(>8cm)	1	No	Anterior	Yes		No	0				No	NA	NA						0	1.26849	0	1.26849	0	1.26849	M	NA	NA	NA	NA	NA	NA
PSRC668	PRC	0	1	0	0	0	46	T3	N-positive	1	4	Metastatic	6	Size 4-8 cm	No	8	Middle(4-8cm)	2	No	NA	NA		Yes	0				No	NA	NA						0	1.4548	NA	NA	NA	NA	M	NA	NA	NA	NA	NA	NA
PSRC669	PRC	0	1	1	1	1	74	T3	N-positive	0	3	Locally advanced	8	Size 4-8 cm	No	3.9	Lower(<4cm)	3	Yes	Lateral	No		Yes	0				Yes	NA	NA						0	1.18356	0	1.18356	0	1.18356	M	NA	NA	NA	NA	NA	NA
PSRC670	PRC	0	1	0	0	0	56	T3	N-positive	0	3	Locally advanced	3.7	Size <4cm	Yes	6	Middle(4-8cm)	2	No	Lateral	No		Yes	0				Yes	NA	NA						0	1.20274	0	1.20274	0	1.20274	M	NA	NA	NA	NA	NA	NA
PSRC671	PRC	0	1	0	0	0	27	T4	N-positive	0	3	Locally advanced	4.4	Size 4-8 cm	No	5.9	Middle(4-8cm)	2	No	Partially circumferential	No		Yes	0				No	NA	NA						0	1.35616	0	1.35616	0	1.35616	M	NA	NA	NA	NA	NA	NA
PSRC672	PRC	0	1	0	0	0	36	T3	N-positive	0	3	Locally advanced	2.2	Size <4cm	Yes	7.4	Middle(4-8cm)	2	No	Partially circumferential	No		Yes	0				No	NA	NA						0	1.31781	0	1.31781	0	1.31781	M	NA	NA	NA	NA	NA	NA
PSRC673	PRC	0	1	0	0	0	71	T3	N-positive	0	3	Locally advanced	4.2	Size 4-8 cm	No	8.8	Upper(>8cm)	1	No	Partially circumferential	No		Yes	0				Yes	NA	NA						0	1.4411	0	1.4411	0	1.4411	M	NA	NA	NA	NA	NA	NA
PSRC674	PRC	0	1	0	0	0	26	T3	N-positive	0	3	Locally advanced	5.5	Size 4-8 cm	No	8	Middle(4-8cm)	2	No	Lateral	No		Yes	0				No	NA	NA						0	1.25753	0	1.25753	0	1.25753	M	NA	NA	NA	NA	NA	NA
PSRC675	PRC	0	0	0	0	0	75	T3	N-positive	1	4	Metastatic	3.8	Size <4cm	Yes	1.5	Lower(<4cm)	3	Yes	NA	NA		NA	0				NA	NA	NA						NA	NA	NA	NA	NA	NA	F	NA	NA	NA	NA	NA	NA
PSRC676	PRC	0	0	0	0	0	86	T4	N-negative	0	2	Locally advanced	8.8	Size >8cm	No	4.4	Middle(4-8cm)	2	No	Circumferential	No		NA	0				NA	NA	NA						NA	NA	NA	NA	NA	NA	F	NA	NA	NA	NA	NA	NA
PSRC677	PRC	0	0	0	0	0	68	T3	N-positive	0	3	Locally advanced	5.1	Size 4-8 cm	No	6.5	Middle(4-8cm)	2	No	NA	NA		NA	0				NA	NA	NA						NA	NA	NA	NA	NA	NA	F	NA	NA	NA	NA	NA	NA
PSRC678	PRC	0	0	0	0	0	83	T3	N-positive	0	3	Locally advanced	5	Size 4-8 cm	No	9.2	Upper(>8cm)	1	No	Circumferential	No		NA	0				NA	NA	NA						NA	NA	NA	NA	NA	NA	F	NA	NA	NA	NA	NA	NA
PSRC679	PRC	0	0	0	0	0	62	T3	N-negative	1	4	Metastatic	3.1	Size <4cm	Yes	2.7	Lower(<4cm)	3	Yes	Lateral	No		NA	0				NA	NA	NA						NA	NA	NA	NA	NA	NA	F	NA	NA	NA	NA	NA	NA
PSRC680	PRC	0	0	0	0	0	68	T1-2	N-negative	0	1	Local	1.4	Size <4cm	Yes	5.6	Middle(4-8cm)	2	No	Anterior	Yes		NA	0				NA	NA	NA						NA	NA	NA	NA	NA	NA	F	NA	NA	NA	NA	NA	NA
PSRC681	PRC	0	0	0	0	0	77	T1-2	N-negative	0	1	Local	2.1	Size <4cm	Yes	NA	NA	NA	NA	Lateral	No		NA	0				NA	NA	NA						NA	NA	NA	NA	NA	NA	F	NA	NA	NA	NA	NA	NA
PSRC682	PRC	0	0	0	0	0	78	T3	N-negative	0	2	Locally advanced	2	Size <4cm	Yes	1.3	Lower(<4cm)	3	Yes	NA	NA		NA	0				NA	NA	NA						NA	NA	NA	NA	NA	NA	F	NA	NA	NA	NA	NA	NA
PSRC683	PRC	0	0	0	0	0	73	T4	N-positive	0	3	Locally advanced	7.9	Size 4-8 cm	No	6.5	Middle(4-8cm)	2	No	Circumferential	No		NA	0				NA	NA	NA						NA	NA	NA	NA	NA	NA	F	NA	NA	NA	NA	NA	NA
PSRC684	PRC	0	0	0	0	0	69	T4	N-positive	0	3	Locally advanced	2.4	Size <4cm	Yes	2	Lower(<4cm)	3	Yes	Anterior	Yes		NA	0				NA	NA	NA						NA	NA	NA	NA	NA	NA	F	NA	NA	NA	NA	NA	NA
PSRC685	PRC	0	0	0	0	0	74	NA	N-positive	0	3	Locally advanced	2.6	Size <4cm	Yes	9.2	Upper(>8cm)	1	No	Lateral	No		NA	0				NA	NA	NA						NA	NA	NA	NA	NA	NA	F	NA	NA	NA	NA	NA	NA
PSRC686	PRC	0	0	0	0	0	64	T3	N-negative	0	2	Locally advanced	NA	NA	No	3.8	Lower(<4cm)	3	Yes	Anterior	Yes		NA	0				NA	NA	NA						NA	NA	NA	NA	NA	NA	F	NA	NA	NA	NA	NA	NA
PSRC687	PRC	0	0	0	0	0	80	T3	N-positive	0	3	Locally advanced	NA	NA	No	7	Middle(4-8cm)	2	No	Lateral	No		NA	0				NA	NA	NA						NA	NA	NA	NA	NA	NA	F	NA	NA	NA	NA	NA	NA
PSRC688	PRC	0	0	0	0	0	78	T4	N-positive	0	3	Locally advanced	5.6	Size 4-8 cm	No	2	Lower(<4cm)	3	Yes	NA	NA		NA	0				NA	NA	NA						NA	NA	NA	NA	NA	NA	F	NA	NA	NA	NA	NA	NA
PSRC689	PRC	0	0	0	0	0	71	T4	N-positive	1	4	Metastatic	6	Size 4-8 cm	No	0	Lower(<4cm)	3	Yes	NA	NA		NA	0				NA	NA	NA						NA	NA	NA	NA	NA	NA	F	NA	NA	NA	NA	NA	NA
PSRC690	PRC	0	0	0	0	0	81	T4	N-positive	0	3	Locally advanced	4.3	Size 4-8 cm	No	6.1	Middle(4-8cm)	2	No	NA	NA		NA	0				NA	NA	NA						NA	NA	NA	NA	NA	NA	F	NA	NA	NA	NA	NA	NA
PSRC691	PRC	0	0	0	0	0	72	T4	N-negative	0	2	Locally advanced	6.1	Size 4-8 cm	No	2.4	Lower(<4cm)	3	Yes	Circumferential	No		NA	0				NA	NA	NA						NA	NA	NA	NA	NA	NA	F	NA	NA	NA	NA	NA	NA
PSRC692	PRC	0	0	0	0	0	78	T4	N-positive	0	3	Locally advanced	7.6	Size 4-8 cm	No	0	Lower(<4cm)	3	Yes	Circumferential	No		NA	0				NA	NA	NA						NA	NA	NA	NA	NA	NA	F	NA	NA	NA	NA	NA	NA
PSRC693	PRC	0	0	0	0	0	83	T4	N-positive	0	3	Locally advanced	2.2	Size <4cm	Yes	3.6	Lower(<4cm)	3	Yes	NA	NA		NA	0				NA	NA	NA						NA	NA	NA	NA	NA	NA	F	NA	NA	NA	NA	NA	NA
PSRC694	PRC	0	0	0	0	0	74	T3	N-positive	0	3	Locally advanced	5.2	Size 4-8 cm	No	3.8	Lower(<4cm)	3	Yes	NA	NA		NA	0				NA	NA	NA						NA	NA	NA	NA	NA	NA	F	NA	NA	NA	NA	NA	NA
PSRC695	PRC	0	0	0	0	0	76	T3	N-positive	0	3	Locally advanced	5.6	Size 4-8 cm	No	2.7	Lower(<4cm)	3	Yes	Circumferential	No		NA	0				NA	NA	NA						NA	NA	NA	NA	NA	NA	F	NA	NA	NA	NA	NA	NA
PSRC696	PRC	0	0	0	0	0	80	T3	N-positive	1	4	Metastatic	4	Size 4-8 cm	No	1.5	Lower(<4cm)	3	Yes	NA	NA		NA	0				NA	NA	NA						NA	NA	NA	NA	NA	NA	F	NA	NA	NA	NA	NA	NA
PSRC697	PRC	0	0	0	0	0	81	T4	N-positive	1	4	Metastatic	10	Size >8cm	Yes	5.8	Middle(4-8cm)	2	No	Circumferential	No		NA	0				NA	NA	NA						NA	NA	NA	NA	NA	NA	F	NA	NA	NA	NA	NA	NA
PSRC698	PRC	0	0	0	0	0	81	T3	N-positive	1	4	Metastatic	3.2	Size <4cm	Yes	8.7	Upper(>8cm)	1	No	Lateral	No		NA	0				NA	NA	NA						NA	NA	NA	NA	NA	NA	F	NA	NA	NA	NA	NA	NA
PSRC699	PRC	0	0	0	0	0	77	T3	N-negative	0	2	Locally advanced	3.6	Size <4cm	Yes	11	Upper(>8cm)	1	No	Partially circumferential	No		NA	0				NA	NA	NA						NA	NA	NA	NA	NA	NA	F	NA	NA	NA	NA	NA	NA
PSRC700	PRC	0	0	0	0	0	80	T1-2	N-positive	0	3	Locally advanced	2.3	Size <4cm	Yes	3.9	Lower(<4cm)	3	Yes	Partially circumferential	No		NA	0				NA	NA	NA						NA	NA	NA	NA	NA	NA	F	NA	NA	NA	NA	NA	NA
PSRC701	PRC	0	0	0	0	0	75	T3	N-positive	0	3	Locally advanced	4.6	Size 4-8 cm	No	8.9	Upper(>8cm)	1	No	Partially circumferential	No		NA	0				NA	NA	NA						NA	NA	NA	NA	NA	NA	F	NA	NA	NA	NA	NA	NA
PSRC702	PRC	0	0	0	0	0	65	NA	NA	NA	4	Metastatic	NA	NA	NA	6	Middle(4-8cm)	2	No	NA	NA		NA	0				NA	NA	NA						NA	NA	NA	NA	NA	NA	F	NA	NA	NA	NA	NA	NA
PSRC703	PRC	0	0	0	0	0	67	NA	NA	NA	4	Metastatic	9.6	Size >8cm	No	0	Lower(<4cm)	3	Yes	Circumferential	No		NA	0				NA	NA	NA						NA	NA	NA	NA	NA	NA	F	NA	NA	NA	NA	NA	NA
PSRC704	PRC	0	0	0	0	0	58	NA	NA	NA	4	Metastatic	9.6	Size >8cm	No	5.9	Middle(4-8cm)	2	No	Circumferential	No		NA	0				NA	NA	NA						NA	NA	NA	NA	NA	NA	F	NA	NA	NA	NA	NA	NA
PSRC705	PRC	0	0	0	0	0	49	NA	NA	NA	4	Metastatic	4.5	Size 4-8 cm	No	2.5	Lower(<4cm)	3	Yes	Lateral	No		NA	0				NA	NA	NA						NA	NA	NA	NA	NA	NA	F	NA	NA	NA	NA	NA	NA
PSRC706	PRC	0	0	0	0	0	34	NA	NA	NA	4	Metastatic	6	Size 4-8 cm	No	4	Middle(4-8cm)	3	Yes	NA	NA		NA	0				NA	NA	NA						NA	NA	NA	NA	NA	NA	F	NA	NA	NA	NA	NA	NA
PSRC707	PRC	0	0	0	0	0	54	NA	NA	NA	NA	NA	3.7	Size <4cm	Yes	0	Lower(<4cm)	3	Yes	NA	NA		NA	0				NA	NA	NA						NA	NA	NA	NA	NA	NA	F	NA	NA	NA	NA	NA	NA
PSRC708	PRC	0	0	0	0	0	51	NA	NA	NA	4	Metastatic	NA	NA	NA	10	Upper(>8cm)	1	No	NA	NA		NA	0				NA	NA	NA						NA	NA	NA	NA	NA	NA	F	NA	NA	NA	NA	NA	NA
PSRC709	PRC	0	0	0	0	0	70	NA	NA	NA	4	Metastatic	5	Size 4-8 cm	No	5	Middle(4-8cm)	2	No	Circumferential	No		NA	0				NA	NA	NA						NA	NA	NA	NA	NA	NA	F	NA	NA	NA	NA	NA	NA
PSRC710	PRC	0	0	0	0	0	63	NA	NA	NA	4	Metastatic	NA	NA	NA	8	Middle(4-8cm)	2	No	Circumferential	No		NA	0				NA	NA	NA						NA	NA	NA	NA	NA	NA	F	NA	NA	NA	NA	NA	NA
PSRC711	PRC	0	0	0	0	0	64	NA	NA	NA	4	Metastatic	6.5	Size 4-8 cm	No	10.5	Upper(>8cm)	1	No	Circumferential	No		NA	0				NA	NA	NA						NA	NA	NA	NA	NA	NA	F	NA	NA	NA	NA	NA	NA
PSRC712	PRC	0	0	0	0	0	59	NA	NA	NA	4	Metastatic	NA	NA	NA	10	Upper(>8cm)	1	No	NA	NA		NA	0				NA	NA	NA						NA	NA	NA	NA	NA	NA	F	NA	NA	NA	NA	NA	NA
PSRC713	PRC	0	0	0	0	0	38	NA	NA	NA	NA	NA	6.6	Size 4-8 cm	No	8.5	Upper(>8cm)	1	No	Circumferential	No		NA	0				NA	NA	NA						NA	NA	NA	NA	NA	NA	F	NA	NA	NA	NA	NA	NA
PSRC714	PRC	0	0	0	0	0	56	NA	NA	NA	NA	NA	5.3	Size 4-8 cm	No	5.6	Middle(4-8cm)	2	No	Posterior	No		NA	0				NA	NA	NA						NA	NA	NA	NA	NA	NA	F	NA	NA	NA	NA	NA	NA
PSRC715	PRC	0	0	0	0	0	62	NA	NA	NA	1	Local	2	Size <4cm	Yes	NA	NA	NA	NA	Posterior	No		NA	0				NA	NA	NA						NA	NA	NA	NA	NA	NA	F	NA	NA	NA	NA	NA	NA
PSRC716	PRC	0	0	0	0	0	44	NA	NA	NA	NA	NA	7.5	Size 4-8 cm	No	9.8	Upper(>8cm)	1	No	NA	NA		NA	0				NA	NA	NA						NA	NA	NA	NA	NA	NA	F	NA	NA	NA	NA	NA	NA
PSRC717	PRC	0	0	0	0	0	42	NA	NA	NA	NA	NA	NA	NA	NA	2.9	Lower(<4cm)	3	Yes	NA	NA		NA	0				NA	NA	NA						NA	NA	NA	NA	NA	NA	F	NA	NA	NA	NA	NA	NA
PSRC718	PRC	0	0	0	0	0	58	NA	NA	NA	1	Local	2.4	Size <4cm	Yes	7	Middle(4-8cm)	2	No	Posterior	No		NA	0				NA	NA	NA						NA	NA	NA	NA	NA	NA	F	NA	NA	NA	NA	NA	NA
PSRC719	PRC	0	0	0	0	0	44	NA	NA	NA	NA	NA	4.3	Size 4-8 cm	No	1.8	Lower(<4cm)	3	Yes	Circumferential	No		NA	0				NA	NA	NA						NA	NA	NA	NA	NA	NA	F	NA	NA	NA	NA	NA	NA
PSRC720	PRC	0	0	0	0	0	68	NA	NA	NA	4	Metastatic	5	Size 4-8 cm	No	NA	NA	NA	NA	Anterior	Yes		NA	0				NA	NA	NA						NA	NA	NA	NA	NA	NA	F	NA	NA	NA	NA	NA	NA
PSRC721	PRC	0	0	0	0	0	54	NA	NA	NA	NA	NA	4.1	Size 4-8 cm	No	10.2	Upper(>8cm)	1	No	NA	NA		NA	0				NA	NA	NA						NA	NA	NA	NA	NA	NA	F	NA	NA	NA	NA	NA	NA
PSRC722	PRC	0	0	0	0	0	50	NA	NA	NA	NA	NA	3.3	Size <4cm	Yes	3.4	Lower(<4cm)	3	Yes	NA	NA		NA	0				NA	NA	NA						NA	NA	NA	NA	NA	NA	F	NA	NA	NA	NA	NA	NA
PSRC723	PRC	0	0	0	0	0	45	NA	NA	NA	1	Local	NA	NA	NA	NA	NA	NA	NA	Lateral	No		NA	0				NA	NA	NA						NA	NA	NA	NA	NA	NA	F	NA	NA	NA	NA	NA	NA
PSRC724	PRC	0	0	0	0	0	39	NA	NA	NA	NA	NA	7	Size 4-8 cm	No	6	Middle(4-8cm)	2	No	NA	NA		NA	0				NA	NA	NA						NA	NA	NA	NA	NA	NA	F	NA	NA	NA	NA	NA	NA
PSRC725	PRC	0	0	0	0	0	61	NA	NA	NA	NA	NA	4.1	Size 4-8 cm	No	8.9	Upper(>8cm)	1	No	Circumferential	No		NA	0				NA	NA	NA						NA	NA	NA	NA	NA	NA	F	NA	NA	NA	NA	NA	NA
PSRC726	PRC	0	0	0	0	0	26	NA	NA	NA	NA	NA	4.7	Size 4-8 cm	No	2.3	Lower(<4cm)	3	Yes	NA	NA		NA	0				NA	NA	NA						NA	NA	NA	NA	NA	NA	F	NA	NA	NA	NA	NA	NA
PSRC727	PRC	0	0	0	0	0	54	NA	NA	NA	NA	NA	5.9	Size 4-8 cm	No	9.4	Upper(>8cm)	1	No	NA	NA		NA	0				NA	NA	NA						NA	NA	NA	NA	NA	NA	F	NA	NA	NA	NA	NA	NA
PSRC728	PRC	0	0	0	0	0	63	NA	NA	NA	NA	NA	2.5	Size <4cm	Yes	8.7	Upper(>8cm)	1	No	NA	NA		NA	0				NA	NA	NA						NA	NA	NA	NA	NA	NA	F	NA	NA	NA	NA	NA	NA
PSRC729	PRC	0	0	0	0	0	48	NA	NA	NA	NA	NA	4.5	Size 4-8 cm	No	10.6	Upper(>8cm)	1	No	Circumferential	No		NA	0				NA	NA	NA						NA	NA	NA	NA	NA	NA	F	NA	NA	NA	NA	NA	NA
PSRC730	PRC	0	0	0	0	0	67	NA	NA	NA	NA	NA	5.7	Size 4-8 cm	No	11.2	Upper(>8cm)	1	No	NA	NA		NA	0				NA	NA	NA						NA	NA	NA	NA	NA	NA	F	NA	NA	NA	NA	NA	NA
PSRC731	PRC	0	0	0	0	0	49	NA	NA	NA	NA	NA	6.2	Size 4-8 cm	No	7	Middle(4-8cm)	2	No	NA	NA		NA	0				NA	NA	NA						NA	NA	NA	NA	NA	NA	F	NA	NA	NA	NA	NA	NA
PSRC732	PRC	0	0	0	0	0	46	NA	NA	NA	4	Metastatic	5.1	Size 4-8 cm	No	3	Lower(<4cm)	3	Yes	Circumferential	No		NA	0				NA	NA	NA						NA	NA	NA	NA	NA	NA	F	NA	NA	NA	NA	NA	NA
PSRC733	PRC	0	0	0	0	0	37	NA	NA	NA	NA	NA	3.8	Size <4cm	Yes	0.9	Lower(<4cm)	3	Yes	Circumferential	No		NA	0				NA	NA	NA						NA	NA	NA	NA	NA	NA	F	NA	NA	NA	NA	NA	NA
PSRC734	PRC	0	0	0	0	0	71	NA	NA	NA	NA	NA	3.9	Size <4cm	Yes	10.4	Upper(>8cm)	1	No	NA	NA		NA	0				NA	NA	NA						NA	NA	NA	NA	NA	NA	F	NA	NA	NA	NA	NA	NA
PSRC735	PRC	0	0	0	0	0	71	NA	NA	NA	NA	NA	2.2	Size <4cm	Yes	7.9	Middle(4-8cm)	2	No	NA	NA		NA	0				NA	NA	NA						NA	NA	NA	NA	NA	NA	F	NA	NA	NA	NA	NA	NA
PSRC736	PRC	0	0	0	0	0	45	NA	NA	NA	NA	NA	3.2	Size <4cm	Yes	8	Middle(4-8cm)	2	No	NA	NA		NA	0				NA	NA	NA						NA	NA	NA	NA	NA	NA	F	NA	NA	NA	NA	NA	NA
PSRC737	PRC	0	0	0	0	0	32	NA	NA	NA	4	Metastatic	NA	NA	NA	2.5	Lower(<4cm)	3	Yes	Circumferential	No		NA	0				NA	NA	NA						NA	NA	NA	NA	NA	NA	F	NA	NA	NA	NA	NA	NA
PSRC738	PRC	0	0	0	0	0	51	NA	NA	NA	NA	NA	4.9	Size 4-8 cm	No	17	Upper(>8cm)	1	No	NA	NA		NA	0				NA	NA	NA						NA	NA	NA	NA	NA	NA	F	NA	NA	NA	NA	NA	NA
PSRC739	PRC	0	0	0	0	0	44	NA	NA	NA	4	Metastatic	5.8	Size 4-8 cm	No	12.7	Upper(>8cm)	1	No	NA	NA		NA	0				NA	NA	NA						NA	NA	NA	NA	NA	NA	F	NA	NA	NA	NA	NA	NA
PSRC740	PRC	0	0	0	0	0	69	NA	NA	NA	4	Metastatic	5.3	Size 4-8 cm	No	8.4	Upper(>8cm)	1	No	Circumferential	No		NA	0				NA	NA	NA						NA	NA	NA	NA	NA	NA	F	NA	NA	NA	NA	NA	NA
PSRC741	PRC	0	0	0	0	0	69	NA	NA	NA	4	Metastatic	2.7	Size <4cm	Yes	10.6	Upper(>8cm)	1	No	NA	NA		NA	0				NA	NA	NA						NA	NA	NA	NA	NA	NA	F	NA	NA	NA	NA	NA	NA
PSRC742	PRC	0	0	0	0	0	43	NA	NA	NA	4	Metastatic	7.6	Size 4-8 cm	No	4.4	Middle(4-8cm)	2	No	NA	NA		NA	0				NA	NA	NA						NA	NA	NA	NA	NA	NA	F	NA	NA	NA	NA	NA	NA
PSRC743	PRC	0	0	0	0	0	51	NA	NA	NA	4	Metastatic	4.7	Size 4-8 cm	No	4.3	Middle(4-8cm)	2	No	Lateral	No		NA	0				NA	NA	NA						NA	NA	NA	NA	NA	NA	F	NA	NA	NA	NA	NA	NA
PSRC744	PRC	0	0	0	0	0	31	NA	NA	NA	NA	NA	NA	NA	NA	3.7	Lower(<4cm)	3	Yes	NA	NA		NA	0				NA	NA	NA						NA	NA	NA	NA	NA	NA	F	NA	NA	NA	NA	NA	NA
PSRC745	PRC	0	0	0	0	0	69	NA	NA	NA	4	Metastatic	NA	NA	NA	3	Lower(<4cm)	3	Yes	NA	NA		NA	0				NA	NA	NA						NA	NA	NA	NA	NA	NA	F	NA	NA	NA	NA	NA	NA
PSRC746	PRC	0	0	0	0	0	46	NA	NA	NA	NA	NA	4.2	Size 4-8 cm	No	6.5	Middle(4-8cm)	2	No	NA	NA		NA	0				NA	NA	NA						NA	NA	NA	NA	NA	NA	F	NA	NA	NA	NA	NA	NA
PSRC747	PRC	0	0	0	0	0	69	NA	NA	NA	NA	NA	5.3	Size 4-8 cm	No	10.1	Upper(>8cm)	1	No	Circumferential	No		NA	0				NA	NA	NA						NA	NA	NA	NA	NA	NA	F	NA	NA	NA	NA	NA	NA
PSRC748	PRC	0	0	0	0	0	41	NA	NA	NA	1	Local	4	Size 4-8 cm	No	4.1	Middle(4-8cm)	2	No	Posterior	No		NA	0				NA	NA	NA						NA	NA	NA	NA	NA	NA	F	NA	NA	NA	NA	NA	NA
PSRC749	PRC	0	0	0	0	0	42	NA	NA	NA	NA	NA	4.9	Size 4-8 cm	No	4	Middle(4-8cm)	3	Yes	NA	NA		NA	0				NA	NA	NA						NA	NA	NA	NA	NA	NA	F	NA	NA	NA	NA	NA	NA
PSRC750	PRC	0	0	0	0	0	52	NA	NA	NA	NA	NA	7	Size 4-8 cm	No	9	Upper(>8cm)	1	No	Circumferential	No		NA	0				NA	NA	NA						NA	NA	NA	NA	NA	NA	F	NA	NA	NA	NA	NA	NA
PSRC751	PRC	0	0	0	0	0	64	NA	NA	NA	4	Metastatic	7.3	Size 4-8 cm	No	7.9	Middle(4-8cm)	2	No	Circumferential	No		NA	0				NA	NA	NA						NA	NA	NA	NA	NA	NA	F	NA	NA	NA	NA	NA	NA
PSRC752	PRC	0	0	0	0	0	62	NA	NA	NA	1	Local	2.9	Size <4cm	Yes	3.9	Lower(<4cm)	3	Yes	NA	NA		NA	0				NA	NA	NA						NA	NA	NA	NA	NA	NA	F	NA	NA	NA	NA	NA	NA
PSRC753	PRC	0	0	0	0	0	51	NA	NA	NA	NA	NA	3.4	Size <4cm	Yes	11.7	Upper(>8cm)	1	No	NA	NA		NA	0				NA	NA	NA						NA	NA	NA	NA	NA	NA	F	NA	NA	NA	NA	NA	NA
PSRC754	PRC	0	0	0	0	0	69	NA	NA	NA	4	Metastatic	2.7	Size <4cm	Yes	11.8	Upper(>8cm)	1	No	NA	NA		NA	0				NA	NA	NA						NA	NA	NA	NA	NA	NA	F	NA	NA	NA	NA	NA	NA
PSRC755	PRC	0	0	0	0	0	26	NA	NA	NA	NA	NA	4.1	Size 4-8 cm	No	10	Upper(>8cm)	1	No	Circumferential	No		NA	0				NA	NA	NA						NA	NA	NA	NA	NA	NA	F	NA	NA	NA	NA	NA	NA
PSRC756	PRC	0	0	0	0	0	30	NA	NA	NA	NA	NA	5.7	Size 4-8 cm	No	5	Middle(4-8cm)	2	No	Circumferential	No		NA	0				NA	NA	NA						NA	NA	NA	NA	NA	NA	F	NA	NA	NA	NA	NA	NA
PSRC757	PRC	0	0	0	0	0	51	NA	NA	NA	1	Local	1.7	Size <4cm	Yes	11.4	Upper(>8cm)	1	No	Posterior	No		NA	0				NA	NA	NA						NA	NA	NA	NA	NA	NA	F	NA	NA	NA	NA	NA	NA
PSRC758	PRC	0	0	0	0	0	39	NA	NA	NA	NA	NA	3.6	Size <4cm	Yes	7.3	Middle(4-8cm)	2	No	NA	NA		NA	0				NA	NA	NA						NA	NA	NA	NA	NA	NA	F	NA	NA	NA	NA	NA	NA
PSRC759	PRC	0	0	0	0	0	63	NA	NA	NA	1	Local	1.4	Size <4cm	Yes	2.9	Lower(<4cm)	3	Yes	NA	NA		NA	0				NA	NA	NA						NA	NA	NA	NA	NA	NA	F	NA	NA	NA	NA	NA	NA
PSRC760	PRC	0	0	0	0	0	60	NA	NA	NA	1	Local	1.3	Size <4cm	Yes	11.1	Upper(>8cm)	1	No	NA	NA		NA	0				NA	NA	NA						NA	NA	NA	NA	NA	NA	F	NA	NA	NA	NA	NA	NA
PSRC761	PRC	0	0	0	0	0	59	NA	NA	NA	4	Metastatic	10	Size >8cm	Yes	0	Lower(<4cm)	3	Yes	Anterior	Yes		NA	0				NA	NA	NA						NA	NA	NA	NA	NA	NA	F	NA	NA	NA	NA	NA	NA
PSRC762	PRC	0	0	0	0	0	63	NA	NA	NA	NA	NA	2.2	Size <4cm	Yes	9.6	Upper(>8cm)	1	No	Circumferential	No		NA	0				NA	NA	NA						NA	NA	NA	NA	NA	NA	F	NA	NA	NA	NA	NA	NA
PSRC763	PRC	0	0	0	0	0	40	NA	NA	NA	4	Metastatic	7	Size 4-8 cm	No	7.9	Middle(4-8cm)	2	No	Circumferential	No		NA	0				NA	NA	NA						NA	NA	NA	NA	NA	NA	F	NA	NA	NA	NA	NA	NA
PSRC764	PRC	0	0	0	0	0	57	NA	NA	NA	NA	NA	4.9	Size 4-8 cm	No	7.1	Middle(4-8cm)	2	No	NA	NA		NA	0				NA	NA	NA						NA	NA	NA	NA	NA	NA	F	NA	NA	NA	NA	NA	NA
PSRC765	PRC	0	0	0	0	0	52	NA	NA	NA	NA	NA	3.5	Size <4cm	Yes	5.3	Middle(4-8cm)	2	No	NA	NA		NA	0				NA	NA	NA						NA	NA	NA	NA	NA	NA	F	NA	NA	NA	NA	NA	NA
PSRC766	PRC	0	0	0	0	0	68	NA	NA	NA	NA	NA	4.5	Size 4-8 cm	No	9.6	Upper(>8cm)	1	No	NA	NA		NA	0				NA	NA	NA						NA	NA	NA	NA	NA	NA	F	NA	NA	NA	NA	NA	NA
PSRC767	PRC	0	0	0	0	0	45	NA	NA	NA	4	Metastatic	6.1	Size 4-8 cm	No	5.6	Middle(4-8cm)	2	No	Circumferential	No		NA	0				NA	NA	NA						NA	NA	NA	NA	NA	NA	F	NA	NA	NA	NA	NA	NA
PSRC768	PRC	0	0	0	0	0	60	NA	NA	NA	4	Metastatic	NA	NA	NA	NA	NA	NA	NA	NA	NA		NA	0				NA	NA	NA						NA	NA	NA	NA	NA	NA	F	NA	NA	NA	NA	NA	NA
PSRC769	PRC	0	0	0	0	0	53	NA	NA	NA	NA	NA	2.8	Size <4cm	Yes	8.8	Upper(>8cm)	1	No	NA	NA		NA	0				NA	NA	NA						NA	NA	NA	NA	NA	NA	F	NA	NA	NA	NA	NA	NA
PSRC770	PRC	0	0	0	0	0	48	NA	NA	NA	4	Metastatic	3	Size <4cm	Yes	10.2	Upper(>8cm)	1	No	Posterior	No		NA	0				NA	NA	NA						NA	NA	NA	NA	NA	NA	F	NA	NA	NA	NA	NA	NA
PSRC771	PRC	0	0	0	0	0	66	NA	NA	NA	1	Local	1.8	Size <4cm	Yes	10	Upper(>8cm)	1	No	NA	NA		NA	0				NA	NA	NA						NA	NA	NA	NA	NA	NA	F	NA	NA	NA	NA	NA	NA
PSRC772	PRC	0	0	0	0	0	68	NA	NA	NA	NA	NA	2.8	Size <4cm	Yes	4.5	Middle(4-8cm)	2	No	NA	NA		NA	0				NA	NA	NA						NA	NA	NA	NA	NA	NA	F	NA	NA	NA	NA	NA	NA
PSRC773	PRC	0	0	0	0	0	49	NA	NA	NA	NA	NA	5.6	Size 4-8 cm	No	2.3	Lower(<4cm)	3	Yes	NA	NA		NA	0				NA	NA	NA						NA	NA	NA	NA	NA	NA	F	NA	NA	NA	NA	NA	NA
PSRC774	PRC	0	0	0	0	0	58	NA	NA	NA	4	Metastatic	8	Size 4-8 cm	No	4.6	Middle(4-8cm)	2	No	Circumferential	No		NA	0				NA	NA	NA						NA	NA	NA	NA	NA	NA	F	NA	NA	NA	NA	NA	NA
PSRC775	PRC	0	0	0	0	0	55	NA	NA	NA	NA	NA	2.4	Size <4cm	Yes	7.2	Middle(4-8cm)	2	No	NA	NA		NA	0				NA	NA	NA						NA	NA	NA	NA	NA	NA	F	NA	NA	NA	NA	NA	NA
PSRC776	PRC	0	0	0	0	0	52	NA	NA	NA	1	Local	3.5	Size <4cm	Yes	NA	NA	NA	NA	Lateral	No		NA	0				NA	NA	NA						NA	NA	NA	NA	NA	NA	F	NA	NA	NA	NA	NA	NA
PSRC777	PRC	0	0	0	0	0	63	NA	NA	NA	4	Metastatic	11.2	Size >8cm	Yes	7.7	Middle(4-8cm)	2	No	Circumferential	No		NA	0				NA	NA	NA						NA	NA	NA	NA	NA	NA	F	NA	NA	NA	NA	NA	NA
PSRC778	PRC	0	0	0	0	0	49	NA	NA	NA	NA	NA	9	Size >8cm	No	9.2	Upper(>8cm)	1	No	Circumferential	No		NA	0				NA	NA	NA						NA	NA	NA	NA	NA	NA	F	NA	NA	NA	NA	NA	NA
PSRC779	PRC	0	0	0	0	0	67	NA	NA	NA	4	Metastatic	4.3	Size 4-8 cm	No	6.6	Middle(4-8cm)	2	No	Circumferential	No		NA	0				NA	NA	NA						NA	NA	NA	NA	NA	NA	F	NA	NA	NA	NA	NA	NA
PSRC780	PRC	0	0	0	0	0	72	NA	NA	NA	NA	NA	5.3	Size 4-8 cm	No	6	Middle(4-8cm)	2	No	NA	NA		NA	0				NA	NA	NA						NA	NA	NA	NA	NA	NA	F	NA	NA	NA	NA	NA	NA
PSRC781	PRC	0	0	0	0	0	57	NA	NA	NA	4	Metastatic	6.5	Size 4-8 cm	No	2.7	Lower(<4cm)	3	Yes	Circumferential	No		NA	0				NA	NA	NA						NA	NA	NA	NA	NA	NA	F	NA	NA	NA	NA	NA	NA
PSRC782	PRC	0	0	0	0	0	62	NA	NA	NA	NA	NA	4.6	Size 4-8 cm	No	5.6	Middle(4-8cm)	2	No	NA	NA		NA	0				NA	NA	NA						NA	NA	NA	NA	NA	NA	F	NA	NA	NA	NA	NA	NA
PSRC783	PRC	0	0	0	0	0	67	NA	NA	NA	NA	NA	5.9	Size 4-8 cm	No	1.5	Lower(<4cm)	3	Yes	NA	NA		NA	0				NA	NA	NA						NA	NA	NA	NA	NA	NA	F	NA	NA	NA	NA	NA	NA
PSRC784	PRC	0	0	0	0	0	53	NA	NA	NA	4	Metastatic	NA	NA	NA	11.3	Upper(>8cm)	1	No	Circumferential	No		NA	0				NA	NA	NA						NA	NA	NA	NA	NA	NA	F	NA	NA	NA	NA	NA	NA
PSRC785	PRC	0	0	0	0	0	45	NA	NA	NA	4	Metastatic	5.5	Size 4-8 cm	No	11.5	Upper(>8cm)	1	No	NA	NA		NA	0				NA	NA	NA						NA	NA	NA	NA	NA	NA	F	NA	NA	NA	NA	NA	NA
PSRC786	PRC	0	0	0	0	0	54	NA	NA	NA	4	Metastatic	NA	NA	NA	NA	NA	NA	NA	NA	NA		NA	0				NA	NA	NA						NA	NA	NA	NA	NA	NA	F	NA	NA	NA	NA	NA	NA
PSRC787	PRC	0	0	0	0	0	51	NA	NA	NA	NA	NA	3.6	Size <4cm	Yes	4	Middle(4-8cm)	3	Yes	NA	NA		NA	0				NA	NA	NA						NA	NA	NA	NA	NA	NA	F	NA	NA	NA	NA	NA	NA
PSRC788	PRC	0	0	0	0	0	36	NA	NA	NA	4	Metastatic	0.5	Size <4cm	Yes	8	Middle(4-8cm)	2	No	NA	NA		NA	0				NA	NA	NA						NA	NA	NA	NA	NA	NA	F	NA	NA	NA	NA	NA	NA
PSRC789	PRC	0	0	0	0	0	70	NA	NA	NA	1	Local	2.2	Size <4cm	Yes	9.5	Upper(>8cm)	1	No	Lateral	No		NA	0				NA	NA	NA						NA	NA	NA	NA	NA	NA	F	NA	NA	NA	NA	NA	NA
PSRC790	PRC	0	0	0	0	0	43	NA	NA	NA	4	Metastatic	4.4	Size 4-8 cm	No	4.1	Middle(4-8cm)	2	No	NA	NA		NA	0				NA	NA	NA						NA	NA	NA	NA	NA	NA	F	NA	NA	NA	NA	NA	NA
PSRC791	PRC	0	0	0	0	0	49	NA	NA	NA	4	Metastatic	NA	NA	NA	NA	NA	NA	NA	NA	NA		NA	0				NA	NA	NA						NA	NA	NA	NA	NA	NA	F	NA	NA	NA	NA	NA	NA
PSRC792	PRC	0	0	0	0	0	34	NA	NA	NA	4	Metastatic	5.1	Size 4-8 cm	No	11.7	Upper(>8cm)	1	No	NA	NA		NA	0				NA	NA	NA						NA	NA	NA	NA	NA	NA	F	NA	NA	NA	NA	NA	NA
PSRC793	PRC	0	0	0	0	0	38	NA	NA	NA	NA	NA	5	Size 4-8 cm	No	9	Upper(>8cm)	1	No	NA	NA		NA	0				NA	NA	NA						NA	NA	NA	NA	NA	NA	F	NA	NA	NA	NA	NA	NA
PSRC794	PRC	0	0	0	0	0	55	NA	NA	NA	NA	NA	3	Size <4cm	Yes	2.8	Lower(<4cm)	3	Yes	NA	NA		NA	0				NA	NA	NA						NA	NA	NA	NA	NA	NA	F	NA	NA	NA	NA	NA	NA
PSRC795	PRC	0	0	0	0	0	20	NA	NA	NA	NA	NA	5.4	Size 4-8 cm	No	7.1	Middle(4-8cm)	2	No	Anterior	Yes		NA	0				NA	NA	NA						NA	NA	NA	NA	NA	NA	F	NA	NA	NA	NA	NA	NA
PSRC796	PRC	0	0	0	0	0	37	NA	NA	NA	NA	NA	3.6	Size <4cm	Yes	13.5	Upper(>8cm)	1	No	NA	NA		NA	0				NA	NA	NA						NA	NA	NA	NA	NA	NA	F	NA	NA	NA	NA	NA	NA
PSRC797	PRC	0	0	0	0	0	39	NA	NA	NA	NA	NA	2.7	Size <4cm	Yes	2.3	Lower(<4cm)	3	Yes	NA	NA		NA	0				NA	NA	NA						NA	NA	NA	NA	NA	NA	F	NA	NA	NA	NA	NA	NA
PSRC798	PRC	0	0	0	0	0	55	NA	NA	NA	4	Metastatic	3	Size <4cm	Yes	3.4	Lower(<4cm)	3	Yes	NA	NA		NA	0				NA	NA	NA						NA	NA	NA	NA	NA	NA	F	NA	NA	NA	NA	NA	NA
PSRC799	PRC	0	0	0	0	0	48	NA	NA	NA	NA	NA	0.3	Size <4cm	Yes	10	Upper(>8cm)	1	No	Circumferential	No		NA	0				NA	NA	NA						NA	NA	NA	NA	NA	NA	F	NA	NA	NA	NA	NA	NA
PSRC800	PRC	0	0	0	0	0	45	NA	NA	NA	NA	NA	3.7	Size <4cm	Yes	10	Upper(>8cm)	1	No	Circumferential	No		NA	0				NA	NA	NA						NA	NA	NA	NA	NA	NA	F	NA	NA	NA	NA	NA	NA
PSRC801	PRC	0	0	0	0	0	52	NA	NA	NA	NA	NA	4.3	Size 4-8 cm	No	10.8	Upper(>8cm)	1	No	Circumferential	No		NA	0				NA	NA	NA						NA	NA	NA	NA	NA	NA	F	NA	NA	NA	NA	NA	NA
PSRC802	PRC	0	0	0	0	0	45	NA	NA	NA	NA	NA	3	Size <4cm	Yes	7	Middle(4-8cm)	2	No	NA	NA		NA	0				NA	NA	NA						NA	NA	NA	NA	NA	NA	F	NA	NA	NA	NA	NA	NA
PSRC803	PRC	0	0	0	0	0	60	NA	NA	NA	NA	NA	4.2	Size 4-8 cm	No	2.9	Lower(<4cm)	3	Yes	NA	NA		NA	0				NA	NA	NA						NA	NA	NA	NA	NA	NA	F	NA	NA	NA	NA	NA	NA
PSRC804	PRC	0	0	0	0	0	58	NA	NA	NA	NA	NA	3.8	Size <4cm	Yes	NA	NA	NA	NA	Lateral	No		NA	0				NA	NA	NA						NA	NA	NA	NA	NA	NA	F	NA	NA	NA	NA	NA	NA
PSRC805	PRC	0	0	0	0	0	48	NA	NA	NA	4	Metastatic	5.7	Size 4-8 cm	No	7.7	Middle(4-8cm)	2	No	Circumferential	No		NA	0				NA	NA	NA						NA	NA	NA	NA	NA	NA	F	NA	NA	NA	NA	NA	NA
PSRC806	PRC	0	0	0	0	0	66	NA	NA	NA	NA	NA	3.7	Size <4cm	Yes	2	Lower(<4cm)	3	Yes	NA	NA		NA	0				NA	NA	NA						NA	NA	NA	NA	NA	NA	F	NA	NA	NA	NA	NA	NA
PSRC807	PRC	0	0	0	0	0	60	NA	NA	NA	NA	NA	3.4	Size <4cm	Yes	7	Middle(4-8cm)	2	No	NA	NA		NA	0				NA	NA	NA						NA	NA	NA	NA	NA	NA	F	NA	NA	NA	NA	NA	NA
PSRC808	PRC	0	0	0	0	0	32	NA	NA	NA	4	Metastatic	6.3	Size 4-8 cm	No	8.3	Upper(>8cm)	1	No	Circumferential	No		NA	0				NA	NA	NA						NA	NA	NA	NA	NA	NA	F	NA	NA	NA	NA	NA	NA
PSRC809	PRC	0	0	0	0	0	68	NA	NA	NA	NA	NA	4.3	Size 4-8 cm	No	7.3	Middle(4-8cm)	2	No	NA	NA		NA	0				NA	NA	NA						NA	NA	NA	NA	NA	NA	F	NA	NA	NA	NA	NA	NA
PSRC810	PRC	0	0	0	0	0	27	NA	NA	NA	1	Local	3.4	Size <4cm	Yes	5.7	Middle(4-8cm)	2	No	Anterior	Yes		NA	0				NA	NA	NA						NA	NA	NA	NA	NA	NA	F	NA	NA	NA	NA	NA	NA
PSRC811	PRC	0	0	0	0	0	40	NA	NA	NA	4	Metastatic	4.7	Size 4-8 cm	No	7.6	Middle(4-8cm)	2	No	NA	NA		NA	0				NA	NA	NA						NA	NA	NA	NA	NA	NA	F	NA	NA	NA	NA	NA	NA
PSRC812	PRC	0	0	0	0	0	54	NA	NA	NA	4	Metastatic	3.3	Size <4cm	Yes	15	Upper(>8cm)	1	No	NA	NA		NA	0				NA	NA	NA						NA	NA	NA	NA	NA	NA	F	NA	NA	NA	NA	NA	NA
PSRC813	PRC	0	0	0	0	0	55	NA	NA	NA	NA	NA	3.7	Size <4cm	Yes	3.2	Lower(<4cm)	3	Yes	Anterior	Yes		NA	0				NA	NA	NA						NA	NA	NA	NA	NA	NA	F	NA	NA	NA	NA	NA	NA
PSRC814	PRC	0	0	0	0	0	37	NA	NA	NA	NA	NA	4.5	Size 4-8 cm	No	7.7	Middle(4-8cm)	2	No	NA	NA		NA	0				NA	NA	NA						NA	NA	NA	NA	NA	NA	F	NA	NA	NA	NA	NA	NA
PSRC815	PRC	0	0	0	0	0	56	NA	NA	NA	4	Metastatic	4.8	Size 4-8 cm	No	3.8	Lower(<4cm)	3	Yes	NA	NA		NA	0				NA	NA	NA						NA	NA	NA	NA	NA	NA	F	NA	NA	NA	NA	NA	NA
PSRC816	PRC	0	0	0	0	0	57	NA	NA	NA	NA	NA	6.4	Size 4-8 cm	No	11	Upper(>8cm)	1	No	Circumferential	No		NA	0				NA	NA	NA						NA	NA	NA	NA	NA	NA	F	NA	NA	NA	NA	NA	NA
PSRC817	PRC	0	0	0	0	0	76	NA	NA	NA	4	Metastatic	5.6	Size 4-8 cm	No	5.3	Middle(4-8cm)	2	No	NA	NA		NA	0				NA	NA	NA						NA	NA	NA	NA	NA	NA	F	NA	NA	NA	NA	NA	NA
PSRC818	PRC	0	0	0	0	0	56	NA	NA	NA	NA	NA	4	Size 4-8 cm	No	8.5	Upper(>8cm)	1	No	Lateral	No		NA	0				NA	NA	NA						NA	NA	NA	NA	NA	NA	F	NA	NA	NA	NA	NA	NA
PSRC819	PRC	0	0	0	0	0	49	NA	NA	NA	4	Metastatic	NA	NA	NA	NA	NA	NA	NA	NA	NA		NA	0				NA	NA	NA						NA	NA	NA	NA	NA	NA	F	NA	NA	NA	NA	NA	NA
PSRC820	PRC	0	0	0	0	0	51	NA	NA	NA	4	Metastatic	5.4	Size 4-8 cm	No	5.4	Middle(4-8cm)	2	No	Circumferential	No		NA	0				NA	NA	NA						NA	NA	NA	NA	NA	NA	F	NA	NA	NA	NA	NA	NA
PSRC821	PRC	0	0	0	0	0	41	NA	NA	NA	NA	NA	4	Size 4-8 cm	No	7.2	Middle(4-8cm)	2	No	Lateral	No		NA	0				NA	NA	NA						NA	NA	NA	NA	NA	NA	F	NA	NA	NA	NA	NA	NA
PSRC822	PRC	0	0	0	0	0	64	NA	NA	NA	NA	NA	3.2	Size <4cm	Yes	9.2	Upper(>8cm)	1	No	Circumferential	No		NA	0				NA	NA	NA						NA	NA	NA	NA	NA	NA	F	NA	NA	NA	NA	NA	NA
PSRC823	PRC	0	0	0	0	0	39	NA	NA	NA	NA	NA	6	Size 4-8 cm	No	10	Upper(>8cm)	1	No	Circumferential	No		NA	0				NA	NA	NA						NA	NA	NA	NA	NA	NA	F	NA	NA	NA	NA	NA	NA
PSRC824	PRC	0	0	0	0	0	50	NA	NA	NA	NA	NA	4.3	Size 4-8 cm	No	1.1	Lower(<4cm)	3	Yes	Lateral	No		NA	0				NA	NA	NA						NA	NA	NA	NA	NA	NA	F	NA	NA	NA	NA	NA	NA
PSRC825	PRC	0	0	0	0	0	47	NA	NA	NA	NA	NA	4.2	Size 4-8 cm	No	2.4	Lower(<4cm)	3	Yes	NA	NA		NA	0				NA	NA	NA						NA	NA	NA	NA	NA	NA	F	NA	NA	NA	NA	NA	NA
PSRC826	PRC	0	0	0	0	0	42	NA	NA	NA	1	Local	3.8	Size <4cm	Yes	6.4	Middle(4-8cm)	2	No	NA	NA		NA	0				NA	NA	NA						NA	NA	NA	NA	NA	NA	F	NA	NA	NA	NA	NA	NA
PSRC827	PRC	0	0	0	0	0	50	NA	NA	NA	4	Metastatic	NA	NA	NA	4	Middle(4-8cm)	3	Yes	NA	NA		NA	0				NA	NA	NA						NA	NA	NA	NA	NA	NA	F	NA	NA	NA	NA	NA	NA
PSRC828	PRC	0	0	0	0	0	62	NA	NA	NA	4	Metastatic	7.3	Size 4-8 cm	No	6.8	Middle(4-8cm)	2	No	Circumferential	No		NA	0				NA	NA	NA						NA	NA	NA	NA	NA	NA	F	NA	NA	NA	NA	NA	NA
PSRC829	PRC	0	0	0	0	0	69	NA	NA	NA	NA	NA	6.7	Size 4-8 cm	No	9.5	Upper(>8cm)	1	No	NA	NA		NA	0				NA	NA	NA						NA	NA	NA	NA	NA	NA	F	NA	NA	NA	NA	NA	NA
PSRC830	PRC	0	0	0	0	0	60	NA	NA	NA	4	Metastatic	8.7	Size >8cm	No	0.5	Lower(<4cm)	3	Yes	Circumferential	No		NA	0				NA	NA	NA						NA	NA	NA	NA	NA	NA	F	NA	NA	NA	NA	NA	NA
PSRC831	PRC	0	0	0	0	0	61	NA	NA	NA	4	Metastatic	NA	NA	NA	8	Middle(4-8cm)	2	No	NA	NA		NA	0				NA	NA	NA						NA	NA	NA	NA	NA	NA	F	NA	NA	NA	NA	NA	NA
PSRC832	PRC	0	0	0	0	0	63	NA	NA	NA	4	Metastatic	9	Size >8cm	No	5.7	Middle(4-8cm)	2	No	Circumferential	No		NA	0				NA	NA	NA						NA	NA	NA	NA	NA	NA	F	NA	NA	NA	NA	NA	NA
PSRC833	PRC	0	0	0	0	0	59	NA	NA	NA	4	Metastatic	9.3	Size >8cm	No	0	Lower(<4cm)	3	Yes	Circumferential	No		NA	0				NA	NA	NA						NA	NA	NA	NA	NA	NA	F	NA	NA	NA	NA	NA	NA
PSRC834	PRC	0	0	0	0	0	29	NA	NA	NA	NA	NA	12.1	Size >8cm	Yes	10.5	Upper(>8cm)	1	No	Circumferential	No		NA	0				NA	NA	NA						NA	NA	NA	NA	NA	NA	F	NA	NA	NA	NA	NA	NA
PSRC835	PRC	0	0	0	0	0	43	NA	NA	NA	NA	NA	3.3	Size <4cm	Yes	4	Middle(4-8cm)	3	Yes	Lateral	No		NA	0				NA	NA	NA						NA	NA	NA	NA	NA	NA	F	NA	NA	NA	NA	NA	NA
PSRC836	PRC	0	0	0	0	0	65	NA	NA	NA	NA	NA	8.3	Size >8cm	No	5.5	Middle(4-8cm)	2	No	Circumferential	No		NA	0				NA	NA	NA						NA	NA	NA	NA	NA	NA	F	NA	NA	NA	NA	NA	NA
PSRC837	PRC	0	0	0	0	0	44	NA	NA	NA	NA	NA	NA	NA	NA	9.3	Upper(>8cm)	1	No	NA	NA		NA	0				NA	NA	NA						NA	NA	NA	NA	NA	NA	F	NA	NA	NA	NA	NA	NA
PSRC838	PRC	0	0	0	0	0	56	NA	NA	NA	4	Metastatic	3	Size <4cm	Yes	6.5	Middle(4-8cm)	2	No	NA	NA		NA	0				NA	NA	NA						NA	NA	NA	NA	NA	NA	F	NA	NA	NA	NA	NA	NA
PSRC839	PRC	0	0	0	0	0	52	NA	NA	NA	1	Local	2.5	Size <4cm	Yes	1	Lower(<4cm)	3	Yes	NA	NA		NA	0				NA	NA	NA						NA	NA	NA	NA	NA	NA	F	NA	NA	NA	NA	NA	NA
PSRC840	PRC	0	0	0	0	0	49	NA	NA	NA	NA	NA	2.4	Size <4cm	Yes	8.9	Upper(>8cm)	1	No	NA	NA		NA	0				NA	NA	NA						NA	NA	NA	NA	NA	NA	F	NA	NA	NA	NA	NA	NA
PSRC841	PRC	0	0	0	0	0	52	NA	NA	NA	NA	NA	3.1	Size <4cm	Yes	6.9	Middle(4-8cm)	2	No	Anterior	Yes		NA	0				NA	NA	NA						NA	NA	NA	NA	NA	NA	F	NA	NA	NA	NA	NA	NA
PSRC842	PRC	0	0	0	0	0	31	NA	NA	NA	NA	NA	3.6	Size <4cm	Yes	4.1	Middle(4-8cm)	2	No	Anterior	Yes		NA	0				NA	NA	NA						NA	NA	NA	NA	NA	NA	F	NA	NA	NA	NA	NA	NA
PSRC843	PRC	0	0	0	0	0	64	NA	NA	NA	NA	NA	2.7	Size <4cm	Yes	2	Lower(<4cm)	3	Yes	NA	NA		NA	0				NA	NA	NA						NA	NA	NA	NA	NA	NA	F	NA	NA	NA	NA	NA	NA
PSRC844	PRC	0	0	0	0	0	63	NA	NA	NA	NA	NA	3.2	Size <4cm	Yes	NA	NA	NA	NA	Anterior	Yes		NA	0				NA	NA	NA						NA	NA	NA	NA	NA	NA	F	NA	NA	NA	NA	NA	NA
PSRC845	PRC	0	0	0	0	0	57	NA	NA	NA	4	Metastatic	5.4	Size 4-8 cm	No	8.5	Upper(>8cm)	1	No	NA	NA		NA	0				NA	NA	NA						NA	NA	NA	NA	NA	NA	F	NA	NA	NA	NA	NA	NA
PSRC846	PRC	0	0	0	0	0	49	NA	NA	NA	NA	NA	2.3	Size <4cm	Yes	7	Middle(4-8cm)	2	No	Lateral	No		NA	0				NA	NA	NA						NA	NA	NA	NA	NA	NA	F	NA	NA	NA	NA	NA	NA
PSRC847	PRC	0	0	0	0	0	58	NA	NA	NA	4	Metastatic	2	Size <4cm	Yes	2.2	Lower(<4cm)	3	Yes	Circumferential	No		NA	0				NA	NA	NA						NA	NA	NA	NA	NA	NA	F	NA	NA	NA	NA	NA	NA
PSRC848	PRC	0	0	0	0	0	40	NA	NA	NA	NA	NA	5.5	Size 4-8 cm	No	11.2	Upper(>8cm)	1	No	NA	NA		NA	0				NA	NA	NA						NA	NA	NA	NA	NA	NA	F	NA	NA	NA	NA	NA	NA
PSRC849	PRC	0	0	0	0	0	32	NA	NA	NA	NA	NA	6	Size 4-8 cm	No	6.2	Middle(4-8cm)	2	No	NA	NA		NA	0				NA	NA	NA						NA	NA	NA	NA	NA	NA	F	NA	NA	NA	NA	NA	NA
PSRC850	PRC	0	0	0	0	0	44	NA	NA	NA	4	Metastatic	NA	NA	NA	NA	NA	NA	NA	Posterior	No		NA	0				NA	NA	NA						NA	NA	NA	NA	NA	NA	F	NA	NA	NA	NA	NA	NA
PSRC851	PRC	0	0	0	0	0	57	NA	NA	NA	NA	NA	4.3	Size 4-8 cm	No	5	Middle(4-8cm)	2	No	NA	NA		NA	0				NA	NA	NA						NA	NA	NA	NA	NA	NA	F	NA	NA	NA	NA	NA	NA
PSRC852	PRC	0	0	0	0	0	74	NA	NA	NA	NA	NA	4.2	Size 4-8 cm	No	8	Middle(4-8cm)	2	No	Partially circumferential	No		NA	0				NA	NA	NA						NA	NA	NA	NA	NA	NA	F	NA	NA	NA	NA	NA	NA
PSRC853	PRC	0	0	0	0	0	53	NA	NA	NA	NA	NA	4.4	Size 4-8 cm	No	4	Middle(4-8cm)	3	Yes	Partially circumferential	No		NA	0				NA	NA	NA						NA	NA	NA	NA	NA	NA	F	NA	NA	NA	NA	NA	NA
PSRC854	PRC	0	0	0	0	0	70	NA	NA	NA	NA	NA	4	Size 4-8 cm	No	5	Middle(4-8cm)	2	No	Partially circumferential	No		NA	0				NA	NA	NA						NA	NA	NA	NA	NA	NA	F	NA	NA	NA	NA	NA	NA
PSRC855	PRC	0	0	0	0	0	43	NA	NA	NA	NA	NA	4.7	Size 4-8 cm	No	8.5	Upper(>8cm)	1	No	NA	NA		NA	0				NA	NA	NA						NA	NA	NA	NA	NA	NA	F	NA	NA	NA	NA	NA	NA
PSRC856	PRC	0	0	0	0	0	45	NA	NA	NA	1	Local	3	Size <4cm	Yes	10	Upper(>8cm)	1	No	NA	NA		NA	0				NA	NA	NA						NA	NA	NA	NA	NA	NA	F	NA	NA	NA	NA	NA	NA
PSRC857	PRC	0	0	0	0	0	66	NA	NA	NA	NA	NA	5.3	Size 4-8 cm	No	8	Middle(4-8cm)	2	No	Partially circumferential	No		NA	0				NA	NA	NA						NA	NA	NA	NA	NA	NA	F	NA	NA	NA	NA	NA	NA
PSRC858	PRC	0	0	0	0	0	45	NA	NA	NA	NA	NA	2.8	Size <4cm	Yes	14	Upper(>8cm)	1	No	NA	NA		NA	0				NA	NA	NA						NA	NA	NA	NA	NA	NA	F	NA	NA	NA	NA	NA	NA
PSRC859	PRC	0	0	0	0	0	58	NA	NA	NA	NA	NA	6.7	Size 4-8 cm	No	8	Middle(4-8cm)	2	No	NA	NA		NA	0				NA	NA	NA						NA	NA	NA	NA	NA	NA	F	NA	NA	NA	NA	NA	NA
PSRC860	PRC	0	0	0	0	0	52	NA	NA	NA	NA	NA	4.8	Size 4-8 cm	No	8.5	Upper(>8cm)	1	No	Partially circumferential	No		NA	0				NA	NA	NA						NA	NA	NA	NA	NA	NA	F	NA	NA	NA	NA	NA	NA
PSRC861	PRC	0	0	0	0	0	45	NA	NA	NA	NA	NA	3.3	Size <4cm	Yes	2.9	Lower(<4cm)	3	Yes	NA	NA		NA	0				NA	NA	NA						NA	NA	NA	NA	NA	NA	F	NA	NA	NA	NA	NA	NA
PSRC862	PRC	0	0	0	0	0	69	NA	NA	NA	1	Local	3.7	Size <4cm	Yes	5.5	Middle(4-8cm)	2	No	Lateral	No		NA	0				NA	NA	NA						NA	NA	NA	NA	NA	NA	F	NA	NA	NA	NA	NA	NA
PSRC863	PRC	0	0	0	0	0	44	NA	NA	NA	4	Metastatic	6.5	Size 4-8 cm	No	8.7	Upper(>8cm)	1	No	Partially circumferential	No		NA	0				NA	NA	NA						NA	NA	NA	NA	NA	NA	F	NA	NA	NA	NA	NA	NA
PSRC864	PRC	0	0	0	0	0	42	NA	NA	NA	NA	NA	5	Size 4-8 cm	No	3.1	Lower(<4cm)	3	Yes	NA	NA		NA	0				NA	NA	NA						NA	NA	NA	NA	NA	NA	F	NA	NA	NA	NA	NA	NA
PSRC865	PRC	0	0	0	0	0	41	NA	NA	NA	NA	NA	3.6	Size <4cm	Yes	6	Middle(4-8cm)	2	No	Posterior	No		NA	0				NA	NA	NA						NA	NA	NA	NA	NA	NA	F	NA	NA	NA	NA	NA	NA
PSRC866	PRC	0	0	0	0	0	44	NA	NA	NA	NA	NA	2.5	Size <4cm	Yes	11.2	Upper(>8cm)	1	No	Partially circumferential	No		NA	0				NA	NA	NA						NA	NA	NA	NA	NA	NA	F	NA	NA	NA	NA	NA	NA
PSRC867	PRC	0	0	0	0	0	62	NA	NA	NA	NA	NA	1.9	Size <4cm	Yes	6.2	Middle(4-8cm)	2	No	NA	NA		NA	0				NA	NA	NA						NA	NA	NA	NA	NA	NA	F	NA	NA	NA	NA	NA	NA
PSRC868	PRC	0	0	0	0	0	39	NA	NA	NA	NA	NA	4.7	Size 4-8 cm	No	3.2	Lower(<4cm)	3	Yes	Posterior	No		NA	0				NA	NA	NA						NA	NA	NA	NA	NA	NA	F	NA	NA	NA	NA	NA	NA
PSRC869	PRC	0	0	0	0	0	67	NA	NA	NA	NA	NA	8.3	Size >8cm	No	9.5	Upper(>8cm)	1	No	NA	NA		NA	0				NA	NA	NA						NA	NA	NA	NA	NA	NA	F	NA	NA	NA	NA	NA	NA
PSRC870	PRC	0	0	0	0	0	50	NA	NA	NA	NA	NA	5	Size 4-8 cm	No	4.2	Middle(4-8cm)	2	No	Partially circumferential	No		NA	0				NA	NA	NA						NA	NA	NA	NA	NA	NA	F	NA	NA	NA	NA	NA	NA
PSRC871	PRC	0	0	0	0	0	37	NA	NA	NA	NA	NA	2.7	Size <4cm	Yes	11	Upper(>8cm)	1	No	Posterior	No		NA	0				NA	NA	NA						NA	NA	NA	NA	NA	NA	F	NA	NA	NA	NA	NA	NA
PSRC872	PRC	0	0	0	0	0	68	NA	NA	NA	NA	NA	4.2	Size 4-8 cm	No	9.4	Upper(>8cm)	1	No	NA	NA		NA	0				NA	NA	NA						NA	NA	NA	NA	NA	NA	F	NA	NA	NA	NA	NA	NA
PSRC873	PRC	0	0	0	0	0	59	NA	NA	NA	NA	NA	4.5	Size 4-8 cm	No	10.3	Upper(>8cm)	1	No	Partially circumferential	No		NA	0				NA	NA	NA						NA	NA	NA	NA	NA	NA	F	NA	NA	NA	NA	NA	NA
PSRC874	PRC	0	0	0	0	0	47	NA	NA	NA	NA	NA	2.7	Size <4cm	Yes	10.4	Upper(>8cm)	1	No	Posterior	No		NA	0				NA	NA	NA						NA	NA	NA	NA	NA	NA	F	NA	NA	NA	NA	NA	NA
PSRC875	PRC	0	0	0	0	0	43	NA	NA	NA	NA	NA	NA	NA	NA	6.5	Middle(4-8cm)	2	No	NA	NA		NA	0				NA	NA	NA						NA	NA	NA	NA	NA	NA	F	NA	NA	NA	NA	NA	NA
PSRC876	PRC	0	0	0	0	0	43	NA	NA	NA	NA	NA	5.3	Size 4-8 cm	No	10	Upper(>8cm)	1	No	Partially circumferential	No		NA	0				NA	NA	NA						NA	NA	NA	NA	NA	NA	F	NA	NA	NA	NA	NA	NA
PSRC877	PRC	0	0	0	0	0	40	NA	NA	NA	1	Local	NA	NA	NA	9.1	Upper(>8cm)	1	No	Posterior	No		NA	0				NA	NA	NA						NA	NA	NA	NA	NA	NA	F	NA	NA	NA	NA	NA	NA
PSRC878	PRC	0	0	0	0	0	71	NA	NA	NA	NA	NA	3.8	Size <4cm	Yes	6.4	Middle(4-8cm)	2	No	NA	NA		NA	0				NA	NA	NA						NA	NA	NA	NA	NA	NA	F	NA	NA	NA	NA	NA	NA
PSRC879	PRC	0	0	0	0	0	53	NA	NA	NA	NA	NA	4.2	Size 4-8 cm	No	10.2	Upper(>8cm)	1	No	NA	NA		NA	0				NA	NA	NA						NA	NA	NA	NA	NA	NA	F	NA	NA	NA	NA	NA	NA
PSRC880	PRC	0	0	0	0	0	62	NA	NA	NA	4	Metastatic	5.5	Size 4-8 cm	No	1.6	Lower(<4cm)	3	Yes	NA	NA		NA	0				NA	NA	NA						NA	NA	NA	NA	NA	NA	F	NA	NA	NA	NA	NA	NA
PSRC881	PRC	0	0	0	0	0	44	NA	NA	NA	NA	NA	5.3	Size 4-8 cm	No	8.5	Upper(>8cm)	1	No	Partially circumferential	No		NA	0				NA	NA	NA						NA	NA	NA	NA	NA	NA	F	NA	NA	NA	NA	NA	NA
PSRC882	PRC	0	0	0	0	0	37	NA	NA	NA	NA	NA	2.5	Size <4cm	Yes	5	Middle(4-8cm)	2	No	Lateral	No		NA	0				NA	NA	NA						NA	NA	NA	NA	NA	NA	F	NA	NA	NA	NA	NA	NA
PSRC883	PRC	0	0	0	0	0	48	NA	NA	NA	NA	NA	3.4	Size <4cm	Yes	7.7	Middle(4-8cm)	2	No	Lateral	No		NA	0				NA	NA	NA						NA	NA	NA	NA	NA	NA	F	NA	NA	NA	NA	NA	NA
PSRC884	PRC	0	0	0	0	0	40	NA	NA	NA	NA	NA	5	Size 4-8 cm	No	7.6	Middle(4-8cm)	2	No	Partially circumferential	No		NA	0				NA	NA	NA						NA	NA	NA	NA	NA	NA	F	NA	NA	NA	NA	NA	NA
PSRC885	PRC	0	0	0	0	0	47	NA	NA	NA	NA	NA	4.8	Size 4-8 cm	No	2.8	Lower(<4cm)	3	Yes	Partially circumferential	No		NA	0				NA	NA	NA						NA	NA	NA	NA	NA	NA	F	NA	NA	NA	NA	NA	NA
PSRC886	PRC	0	0	0	0	0	59	NA	NA	NA	NA	NA	3.7	Size <4cm	Yes	2.5	Lower(<4cm)	3	Yes	Posterior	No		NA	0				NA	NA	NA						NA	NA	NA	NA	NA	NA	F	NA	NA	NA	NA	NA	NA
PSRC887	PRC	0	0	0	0	0	53	NA	NA	NA	4	Metastatic	5.4	Size 4-8 cm	No	6.8	Middle(4-8cm)	2	No	Partially circumferential	No		NA	0				NA	NA	NA						NA	NA	NA	NA	NA	NA	F	NA	NA	NA	NA	NA	NA
PSRC888	PRC	0	0	0	0	0	30	NA	NA	NA	1	Local	1.6	Size <4cm	Yes	7	Middle(4-8cm)	2	No	Lateral	No		NA	0				NA	NA	NA						NA	NA	NA	NA	NA	NA	F	NA	NA	NA	NA	NA	NA
PSRC889	PRC	0	0	0	0	0	60	NA	NA	NA	NA	NA	3.2	Size <4cm	Yes	10.2	Upper(>8cm)	1	No	Partially circumferential	No		NA	0				NA	NA	NA						NA	NA	NA	NA	NA	NA	F	NA	NA	NA	NA	NA	NA
PSRC890	PRC	0	0	0	0	0	70	NA	NA	NA	4	Metastatic	NA	NA	NA	5	Middle(4-8cm)	2	No	NA	NA		NA	0				NA	NA	NA						NA	NA	NA	NA	NA	NA	F	NA	NA	NA	NA	NA	NA
PSRC891	PRC	0	0	0	0	0	68	NA	NA	NA	NA	NA	4	Size 4-8 cm	No	3	Lower(<4cm)	3	Yes	Lateral	No		NA	0				NA	NA	NA						NA	NA	NA	NA	NA	NA	F	NA	NA	NA	NA	NA	NA
PSRC892	PRC	0	0	0	0	0	47	NA	NA	NA	NA	NA	3.7	Size <4cm	Yes	7.9	Middle(4-8cm)	2	No	Partially circumferential	No		NA	0				NA	NA	NA						NA	NA	NA	NA	NA	NA	F	NA	NA	NA	NA	NA	NA
PSRC893	PRC	0	0	0	0	0	48	NA	NA	NA	NA	NA	5	Size 4-8 cm	No	7.4	Middle(4-8cm)	2	No	Partially circumferential	No		NA	0				NA	NA	NA						NA	NA	NA	NA	NA	NA	F	NA	NA	NA	NA	NA	NA
PSRC894	PRC	0	0	0	0	0	40	NA	NA	NA	NA	NA	4	Size 4-8 cm	No	7	Middle(4-8cm)	2	No	Partially circumferential	No		NA	0				NA	NA	NA						NA	NA	NA	NA	NA	NA	F	NA	NA	NA	NA	NA	NA
PSRC895	PRC	0	0	0	0	0	59	NA	NA	NA	NA	NA	5.7	Size 4-8 cm	No	13.8	Upper(>8cm)	1	No	NA	NA		NA	0				NA	NA	NA						NA	NA	NA	NA	NA	NA	F	NA	NA	NA	NA	NA	NA
PSRC896	PRC	0	0	0	0	0	29	NA	NA	NA	4	Metastatic	5	Size 4-8 cm	No	6	Middle(4-8cm)	2	No	Partially circumferential	No		NA	0				NA	NA	NA						NA	NA	NA	NA	NA	NA	F	NA	NA	NA	NA	NA	NA
PSRC897	PRC	0	0	0	0	0	53	NA	NA	NA	NA	NA	2.9	Size <4cm	Yes	9	Upper(>8cm)	1	No	Partially circumferential	No		NA	0				NA	NA	NA						NA	NA	NA	NA	NA	NA	F	NA	NA	NA	NA	NA	NA
[truncated: 15 more columns]

## Sheet: eTable 11. MSK IMPACT DATA
eTable 2. Additional information for patients sequenced with MSK-IMPACT
IMPACT_ID	Sample_ID	CATEGORY	is_SRC	is_PRC	is_m_PRC	RECTAL.CANCER.DX.AGE	TUMOR.SIZE_less_than_4cm	CIRCUMFERENTIAL.TUMOR.LOCATION	CIRCUMFERENTIAL.TUMOR.LOCATION_anterior	distal_rectum	cTNM.Stage_USE	Fraction.Genome.Altered..cbioportal.	Impact.TMB.Score	fga..FACETS.	wgd	SEX	Matched.Specimen..IMPACT.
P-0000674-T01-IM3	PSRC702_IMPACT	PRC	0	1	0	65	NA	NA	NA	No	Metastatic	0.2851	6.7	NA	NA	F	NA
P-0000757-T01-IM3	PSRC703_IMPACT	PRC	0	1	1	67	No	Circumferential	No	Yes	Metastatic	0.1405	5.6	0.76	TRUE	F	NA
P-0000982-T01-IM3	PSRC704_IMPACT	PRC	0	1	0	58	No	Circumferential	No	No	Metastatic	0.2626	10	0.86	TRUE	F	NA
P-0001318-T01-IM3	PSRC705_IMPACT	PRC	0	1	0	49	No	Lateral	No	Yes	Metastatic	0.021	7.8	0.17	FALSE	F	NA
P-0001499-T01-IM3	PSRC706_IMPACT	PRC	0	1	0	34	No	NA	NA	Yes	Metastatic	0.028	3.3	NA	NA	F	NA
P-0001690-T01-IM3	PSRC500_IMPACT	PRC	0	1	0	44	No	Circumferential	No	No	Metastatic	0.2115	6.7	0.85	FALSE	M	NA
P-0001742-T01-IM3	PSRC501_IMPACT	PRC	0	1	0	67	No	Anterior	Yes	No	Metastatic	0.19	2.2	0.35	FALSE	M	NA
P-0002155-T01-IM3	PSRC502_IMPACT	PRC	0	1	0	57	No	NA	NA	No	Metastatic	0.0441	3.3	NA	NA	M	NA
P-0002540-T01-IM3	PSRC503_IMPACT	PRC	0	1	0	65	No	NA	NA	No	Metastatic	0.0004	8.9	0.056	FALSE	M	NA
P-0002670-T01-IM3	PSRC504_IMPACT	PRC	0	1	0	57	No	NA	NA	No	Metastatic	0.2503	8.9	0.9	TRUE	M	NA
P-0002721-T01-IM3	PSRC505_IMPACT	PRC	0	1	0	64	No	NA	NA	No	Metastatic	0.5278	4.5	0.64	TRUE	M	NA
P-0002902-T01-IM3	PSRC005_IMPACT	SRC	1	0	0	84	No	Posterior	No	Yes	Locally advanced	0.0222	11.2	0.092	FALSE	M	BLOOD
P-0003130-T01-IM5	PSRC506_IMPACT	PRC	0	1	0	32	NA	NA	NA	NA	Metastatic	0.0573	6.9	NA	NA	M	NA
P-0003483-T01-IM5	PSRC707_IMPACT	PRC	0	1	0	54	Yes	NA	NA	Yes	NA	0.0143	4.9	0.33	FALSE	F	NA
P-0003513-T01-IM5	PSRC708_IMPACT	PRC	0	1	0	51	NA	NA	NA	No	Metastatic	0.1088	12.8	0.55	TRUE	F	NA
P-0003791-T01-IM5	PSRC507_IMPACT	PRC	0	1	0	57	No	NA	NA	No	Metastatic	0.1333	9.8	0.84	TRUE	M	NA
P-0003886-T01-IM5	PSRC675_IMPACT	PRC	0	1	1	75	Yes	NA	NA	Yes	Metastatic	0.2685	5.9	0.45	FALSE	F	NA
P-0004652-T01-IM5	PSRC508_IMPACT	PRC	0	1	0	68	NA	NA	NA	No	Metastatic	0.0871	5.9	0.41	FALSE	M	NA
P-0004960-T01-IM5	PSRC509_IMPACT	PRC	0	1	0	50	No	NA	NA	No	Metastatic	0.0989	10.8	0.76	TRUE	M	NA
P-0005381-T01-IM5	PSRC510_IMPACT	PRC	0	1	0	38	No	NA	NA	Yes	Metastatic	0.3721	6.9	0.75	FALSE	M	NA
P-0005591-T01-IM5	PSRC511_IMPACT	PRC	0	1	0	65	NA	NA	NA	Yes	Locally advanced	0.0051	2	NA	NA	M	NA
P-0005739-T02-IM5	PSRC709_IMPACT	PRC	0	1	0	70	No	Circumferential	No	No	Metastatic	0.0699	5.9	0.16	FALSE	F	NA
P-0006184-T01-IM5	PSRC194_IMPACT	PRC	0	1	0	57	Yes	Lateral	No	Yes	Local	0.1791	3.9	0.35	FALSE	M	NA
P-0006460-T01-IM5	PSRC512_IMPACT	PRC	0	1	0	60	No	Partially circumferential	No	No	Locally advanced	0.0524	5.9	0.61	TRUE	M	NA
P-0006512-T01-IM5	PSRC710_IMPACT	PRC	0	1	0	63	NA	Circumferential	No	No	Metastatic	0.189	7.9	NA	NA	F	NA
P-0006669-T01-IM5	PSRC513_IMPACT	PRC	0	1	0	42	NA	NA	NA	No	Metastatic	0.2485	4.9	0.62	FALSE	M	NA
P-0006860-T01-IM5	PSRC711_IMPACT	PRC	0	1	0	64	No	Circumferential	No	No	Metastatic	0.2396	7.9	0.36	FALSE	F	NA
P-0007645-T01-IM5	PSRC514_IMPACT	PRC	0	1	1	84	No	NA	NA	No	Metastatic	0.4586	5.9	0.8	FALSE	M	NA
P-0007975-T01-IM5	PSRC515_IMPACT	PRC	0	1	1	73	No	Circumferential	No	Yes	Metastatic	0.0322	3	0.14	FALSE	M	NA
P-0007979-T01-IM5	PSRC516_IMPACT	PRC	0	1	0	56	No	Circumferential	No	Yes	Metastatic	0	3	NA	NA	M	NA
P-0008159-T01-IM5	PSRC712_IMPACT	PRC	0	1	0	59	NA	NA	NA	No	Metastatic	0.0269	5.9	NA	NA	F	NA
P-0008941-T01-IM5	PSRC517_IMPACT	PRC	0	1	0	70	NA	NA	NA	Yes	Local	0.3332	5.9	0.72	TRUE	M	NA
P-0009009-T01-IM5	PSRC195_IMPACT	PRC	0	1	0	75	NA	NA	NA	NA	Locally advanced	0.0145	8.9	NA	NA	M	NA
P-0010422-T01-IM5	PSRC020_IMPACT	SRC	1	0	0	83	Yes	Lateral	No	No	Locally advanced	0.3029	6.9	0.58	TRUE	M	BLOOD
P-0010861-T01-IM5	PSRC713_IMPACT	PRC	0	1	0	38	No	Circumferential	No	No	NA	0.051	10.8	0.23	FALSE	F	NA
P-0011282-T01-IM5	PSRC009_IMPACT	SRC	1	0	0	72	Yes	Posterior	No	Yes	Metastatic	0.0645	2	0.82	FALSE	M	BLOOD
P-0011510-T01-IM5	PSRC714_IMPACT	PRC	0	1	0	56	No	Posterior	No	No	NA	0.123	5.9	0.24	FALSE	F	NA
P-0011512-T01-IM5	PSRC518_IMPACT	PRC	0	1	0	72	No	NA	NA	No	Locally advanced	0.391	2	0.68	TRUE	M	NA
P-0012032-T01-IM5	PSRC519_IMPACT	PRC	0	1	0	48	NA	NA	NA	No	Metastatic	0.1504	6.9	0.33	FALSE	M	NA
P-0012389-T01-IM5	PSRC520_IMPACT	PRC	0	1	0	42	No	Circumferential	No	No	Metastatic	0.247	1	0.92	TRUE	M	NA
P-0012447-T01-IM5	PSRC521_IMPACT	PRC	0	1	0	50	No	NA	NA	NA	Locally advanced	0.4005	5.9	0.91	TRUE	M	NA
P-0012685-T01-IM5	PSRC522_IMPACT	PRC	0	1	0	61	No	Lateral	No	No	Locally advanced	0.0018	3	NA	NA	M	NA
P-0012779-T01-IM5	PSRC715_IMPACT	PRC	0	1	0	62	Yes	Posterior	No	NA	Local	0.4482	5.9	0.67	TRUE	F	NA
P-0013159-T01-IM5	PSRC001_IMPACT	SRC	1	0	0	74	Yes	Anterior	Yes	No	Local	0.0209	3	NA	NA	M	BLOOD
P-0013594-T01-IM5	PSRC523_IMPACT	PRC	0	1	0	55	No	NA	NA	No	Locally advanced	0.1827	7.9	0.33	FALSE	M	NA
P-0013648-T01-IM5	PSRC524_IMPACT	PRC	0	1	0	42	No	Posterior	No	Yes	Metastatic	0.6505	4.9	0.8	TRUE	M	NA
P-0014899-T01-IM6	PSRC716_IMPACT	PRC	0	1	0	44	No	NA	NA	No	NA	0.2479	5.3	NA	NA	F	NA
P-0015149-T01-IM6	PSRC717_IMPACT	PRC	0	1	0	42	NA	NA	NA	Yes	NA	0.0077	1.8	NA	NA	F	NA
P-0015276-T01-IM6	PSRC007_IMPACT	SRC	1	0	0	60	NA	Anterior	Yes	Yes	Locally advanced	0.0623	4.4	NA	NA	M	BLOOD
P-0016441-T01-IM6	PSRC312_IMPACT	PRC	0	1	0	57	Yes	Partially circumferential	No	No	Locally advanced	0.0157	5.3	0.33	FALSE	M	NA
P-0017934-T01-IM6	PSRC525_IMPACT	PRC	0	1	0	75	Yes	Lateral	No	No	Local	0.158	9.7	0.32	FALSE	M	NA
P-0018949-T01-IM6	PSRC018_IMPACT	SRC	1	0	0	72	No	Lateral	No	No	Locally advanced	0.2479	8.8	0.46	FALSE	M	BLOOD
P-0019142-T01-IM6	PSRC526_IMPACT	PRC	0	1	0	27	No	NA	NA	No	Locally advanced	0.0912	3.5	0.59	FALSE	M	NA
P-0019449-T01-IM6	PSRC718_IMPACT	PRC	0	1	0	58	Yes	Posterior	No	No	Local	0.2209	7	0.42	FALSE	F	NA
P-0020251-T01-IM6	PSRC324_IMPACT	PRC	0	1	1	73	No	Partially circumferential	No	Yes	Locally advanced	0.2631	4.4	0.66	FALSE	M	NA
P-0020999-T01-IM6	PSRC719_IMPACT	PRC	0	1	0	44	No	Circumferential	No	Yes	NA	0.0189	5.3	NA	NA	F	NA
P-0021033-T01-IM6	PSRC720_IMPACT	PRC	0	1	0	68	No	Anterior	Yes	NA	Metastatic	0.1542	3.5	NA	NA	F	NA
P-0021074-T01-IM6	PSRC527_IMPACT	PRC	0	1	0	51	Yes	NA	NA	No	Local	0.2119	4.4	0.44	FALSE	M	NA
P-0022137-T01-IM6	PSRC676_IMPACT	PRC	0	1	1	86	No	Circumferential	No	No	Locally advanced	0.143	8.8	0.49	FALSE	F	NA
P-0022537-T01-IM6	PSRC528_IMPACT	PRC	0	1	0	68	No	NA	NA	No	Metastatic	0.2947	3.5	0.8	TRUE	M	NA
P-0022783-T01-IM6	PSRC199_IMPACT	PRC	0	1	0	49	No	Partially circumferential	No	No	Locally advanced	0.4176	5.3	0.72	TRUE	M	NA
P-0022916-T01-IM6	PSRC721_IMPACT	PRC	0	1	0	54	No	NA	NA	No	NA	0.3506	7	0.76	FALSE	F	NA
P-0022957-T01-IM6	PSRC677_IMPACT	PRC	0	1	0	68	No	NA	NA	No	Locally advanced	0.0099	4.4	0.2	FALSE	F	NA
P-0024201-T01-IM6	PSRC156_IMPACT	PRC	0	1	0	56	No	Partially circumferential	No	No	Locally advanced	0.0561	4.4	0.49	FALSE	M	NA
P-0024214-T01-IM6	PSRC722_IMPACT	PRC	0	1	0	50	Yes	NA	NA	Yes	NA	0.2113	2.6	0.69	FALSE	F	NA
P-0024425-T01-IM6	PSRC723_IMPACT	PRC	0	1	0	45	NA	Lateral	No	NA	Local	0.0577	7	0.15	FALSE	F	NA
P-0024513-T01-IM6	PSRC724_IMPACT	PRC	0	1	0	39	No	NA	NA	No	NA	0.0295	5.3	0.17	FALSE	F	NA
P-0024836-T01-IM6	PSRC529_IMPACT	PRC	0	1	0	52	NA	Partially circumferential	No	No	Locally advanced	0.0755	4.4	NA	NA	M	NA
P-0025046-T01-IM6	PSRC420_IMPACT	PRC	0	1	0	50	No	Lateral	No	Yes	Locally advanced	0.4568	3.5	0.59	FALSE	M	NA
P-0025145-T01-IM6	PSRC530_IMPACT	PRC	0	1	1	88	No	Circumferential	No	No	Locally advanced	0.0816	7.9	0.17	FALSE	M	NA
P-0026016-T02-IM6	PSRC531_IMPACT	PRC	0	1	0	50	No	NA	NA	Yes	Metastatic	0	2.6	NA	NA	M	NA
P-0026449-T01-IM6	PSRC532_IMPACT	PRC	0	1	0	27	Yes	NA	NA	No	Locally advanced	0.1003	1.8	0.6	TRUE	M	NA
P-0026468-T01-IM6	PSRC533_IMPACT	PRC	0	1	0	37	Yes	Partially circumferential	No	No	Locally advanced	0.1449	5.3	0.53	TRUE	M	NA
P-0027016-T01-IM6	PSRC534_IMPACT	PRC	0	1	0	59	No	Circumferential	No	No	Locally advanced	0.1122	8.8	0.71	TRUE	M	NA
P-0027310-T01-IM6	PSRC725_IMPACT	PRC	0	1	0	61	No	Circumferential	No	No	NA	0	6.1	0.57	TRUE	F	NA
P-0027322-T01-IM6	PSRC726_IMPACT	PRC	0	1	0	26	No	NA	NA	Yes	NA	0.3561	5.3	0.89	TRUE	F	NA
P-0027430-T01-IM6	PSRC727_IMPACT	PRC	0	1	0	54	No	NA	NA	No	NA	0.1352	5.3	0.61	TRUE	F	NA
P-0027479-T01-IM6	PSRC728_IMPACT	PRC	0	1	0	63	Yes	NA	NA	No	NA	0.1497	10.5	0.76	TRUE	F	NA
P-0027508-T01-IM6	PSRC729_IMPACT	PRC	0	1	0	48	No	Circumferential	No	No	NA	0.2024	5.3	0.49	FALSE	F	NA
P-0027750-T02-IM6	PSRC730_IMPACT	PRC	0	1	0	67	No	NA	NA	No	NA	0.0784	8.8	0.34	FALSE	F	NA
P-0027854-T01-IM6	PSRC344_IMPACT	PRC	0	1	0	52	Yes	Posterior	No	No	Locally advanced	0.1781	7.9	0.76	FALSE	M	NA
P-0027987-T01-IM6	PSRC535_IMPACT	PRC	0	1	0	51	No	Circumferential	No	No	Locally advanced	0	8.8	NA	NA	M	NA
P-0028062-T01-IM6	PSRC731_IMPACT	PRC	0	1	0	49	No	NA	NA	No	NA	0.0002	12.3	NA	NA	F	NA
P-0028356-T01-IM6	PSRC732_IMPACT	PRC	0	1	0	46	No	Circumferential	No	Yes	Metastatic	0.0655	6.1	0.62	FALSE	F	NA
P-0028793-T01-IM6	PSRC345_IMPACT	PRC	0	1	0	34	No	Anterior	Yes	Yes	Locally advanced	0.0804	7	0.32	FALSE	M	NA
P-0028879-T01-IM6	PSRC539_IMPACT	PRC	0	1	0	49	No	Partially circumferential	No	No	Locally advanced	0.1939	10.5	0.72	TRUE	M	NA
P-0028949-T01-IM6	PSRC348_IMPACT	PRC	0	1	0	42	No	Circumferential	No	No	Metastatic	0.5212	3.5	0.83	TRUE	M	NA
P-0029141-T01-IM6	PSRC011_IMPACT	SRC	1	0	0	64	No	Anterior	Yes	Yes	Locally advanced	0.0472	4.4	NA	NA	M	BLOOD
P-0029280-T01-IM6	PSRC540_IMPACT	PRC	0	1	0	33	No	Partially circumferential	No	No	Metastatic	0.0772	4.4	0.8	TRUE	M	NA
P-0029338-T01-IM6	PSRC733_IMPACT	PRC	0	1	0	37	Yes	Circumferential	No	Yes	NA	0.4404	4.4	0.97	TRUE	F	NA
P-0029820-T01-IM6	PSRC541_IMPACT	PRC	0	1	0	66	No	Circumferential	No	No	Locally advanced	0.0909	10.5	0.32	FALSE	M	NA
P-0029978-T01-IM6	PSRC542_IMPACT	PRC	0	1	0	43	No	NA	NA	Yes	Locally advanced	0.0245	4.4	0.13	FALSE	M	NA
P-0030019-T01-IM6	PSRC734_IMPACT	PRC	0	1	0	71	Yes	NA	NA	No	NA	0.0431	10.5	0.31	FALSE	F	NA
P-0030121-T01-IM6	PSRC543_IMPACT	PRC	0	1	0	44	NA	NA	NA	No	Metastatic	0.129	6.1	0.26	FALSE	M	NA
P-0030189-T01-IM6	PSRC544_IMPACT	PRC	0	1	1	76	NA	Circumferential	No	No	Metastatic	0.1125	4.4	0.85	TRUE	M	NA
P-0030196-T01-IM6	PSRC545_IMPACT	PRC	0	1	0	65	Yes	Posterior	No	No	Local	0.3356	2.6	NA	NA	M	NA
P-0030230-T01-IM6	PSRC546_IMPACT	PRC	0	1	0	52	No	Partially circumferential	No	No	Metastatic	0.1272	4.4	0.62	FALSE	M	NA
P-0030297-T01-IM6	PSRC547_IMPACT	PRC	0	1	0	50	No	Circumferential	No	No	Metastatic	0.2356	4.4	0.87	TRUE	M	NA
P-0030367-T01-IM6	PSRC678_IMPACT	PRC	0	1	1	83	No	Circumferential	No	No	Locally advanced	0	12.3	0.11	FALSE	F	NA
P-0030412-T01-IM6	PSRC735_IMPACT	PRC	0	1	0	71	Yes	NA	NA	No	NA	0.1507	7.9	0.28	FALSE	F	NA
P-0030470-T01-IM6	PSRC736_IMPACT	PRC	0	1	0	45	Yes	NA	NA	No	NA	0.0142	1.8	0.079	FALSE	F	NA
P-0030483-T01-IM6	PSRC548_IMPACT	PRC	0	1	0	62	Yes	Anterior	Yes	No	Locally advanced	0.2806	4.4	0.76	TRUE	M	NA
P-0030496-T01-IM6	PSRC549_IMPACT	PRC	0	1	0	47	No	Circumferential	No	No	Metastatic	0.2608	7	0.83	TRUE	M	NA
P-0030540-T01-IM6	PSRC737_IMPACT	PRC	0	1	0	32	NA	Circumferential	No	Yes	Metastatic	0.0866	6.1	0.64	FALSE	F	NA
P-0030927-T01-IM6	PSRC162_IMPACT	PRC	0	1	0	70	No	Circumferential	No	No	Locally advanced	0.3373	6.1	0.91	TRUE	M	NA
P-0031058-T01-IM6	PSRC738_IMPACT	PRC	0	1	0	51	No	NA	NA	No	NA	0.3166	6.1	NA	NA	F	NA
P-0031088-T01-IM6	PSRC679_IMPACT	PRC	0	1	0	62	Yes	Lateral	No	Yes	Metastatic	0.1207	3.5	0.64	TRUE	F	NA
P-0031103-T01-IM6	PSRC550_IMPACT	PRC	0	1	0	61	No	Partially circumferential	No	No	Metastatic	0.4346	4.4	0.88	TRUE	M	NA
P-0031221-T01-IM6	PSRC351_IMPACT	PRC	0	1	0	47	No	Circumferential	No	No	Metastatic	0.4512	5.3	0.75	TRUE	M	NA
P-0031282-T01-IM6	PSRC739_IMPACT	PRC	0	1	0	44	No	NA	NA	No	Metastatic	0.1863	7.9	0.28	FALSE	F	NA
P-0031350-T01-IM6	PSRC551_IMPACT	PRC	0	1	1	85	Yes	NA	NA	No	Locally advanced	0.1657	2.6	NA	NA	M	NA
P-0031360-T01-IM6	PSRC552_IMPACT	PRC	0	1	1	79	NA	Partially circumferential	No	No	Locally advanced	0.2101	5.3	0.54	FALSE	M	NA
P-0031378-T01-IM6	PSRC680_IMPACT	PRC	0	1	1	68	Yes	Anterior	Yes	No	Local	0.3167	3.5	0.33	FALSE	F	NA
P-0031508-T01-IM6	PSRC681_IMPACT	PRC	0	1	1	77	Yes	Lateral	No	NA	Local	0.207	8.8	0.29	FALSE	F	NA
P-0031584-T01-IM6	PSRC740_IMPACT	PRC	0	1	0	69	No	Circumferential	No	No	Metastatic	0.067	7.9	0.58	FALSE	F	NA
P-0031600-T01-IM6	PSRC741_IMPACT	PRC	0	1	0	69	Yes	NA	NA	No	Metastatic	0.211	6.1	0.4	FALSE	F	NA
P-0031802-T01-IM6	PSRC354_IMPACT	PRC	0	1	0	44	No	Lateral	No	No	Locally advanced	0.1878	8.8	0.6	FALSE	M	NA
P-0032014-T01-IM6	PSRC553_IMPACT	PRC	0	1	0	54	Yes	Partially circumferential	No	No	Locally advanced	0.1911	5.3	0.3	FALSE	M	NA
P-0032017-T01-IM6	PSRC742_IMPACT	PRC	0	1	0	43	No	NA	NA	No	Metastatic	0.0127	6.1	0.27	FALSE	F	NA
P-0032129-T01-IM6	PSRC743_IMPACT	PRC	0	1	0	51	No	Lateral	No	No	Metastatic	0.0001	10.5	0.1	FALSE	F	NA
P-0032238-T01-IM6	PSRC744_IMPACT	PRC	0	1	0	31	NA	NA	NA	Yes	NA	0.2232	4.4	0.32	FALSE	F	NA
P-0032254-T01-IM6	PSRC003_IMPACT	SRC	1	0	0	87	Yes	Anterior	Yes	Yes	Locally advanced	0.1165	3.5	0.3	FALSE	M	BLOOD
P-0032285-T01-IM6	PSRC346_IMPACT	PRC	0	1	0	60	Yes	Posterior	No	Yes	Locally advanced	0.3719	4.4	0.99	TRUE	M	NA
P-0032467-T01-IM6	PSRC356_IMPACT	PRC	0	1	0	57	Yes	Posterior	No	No	Locally advanced	0.0577	5.3	0.41	FALSE	M	NA
P-0032505-T01-IM6	PSRC745_IMPACT	PRC	0	1	0	69	NA	NA	NA	Yes	Metastatic	0.0333	5.3	0.39	FALSE	F	NA
P-0032597-T01-IM6	PSRC352_IMPACT	PRC	0	1	0	45	No	Circumferential	No	No	Metastatic	0.0536	5.3	0.54	FALSE	M	NA
P-0033991-T01-IM6	PSRC358_IMPACT	PRC	0	1	0	40	No	Posterior	No	Yes	Locally advanced	0.1169	4.4	0.19	FALSE	M	NA
P-0034192-T01-IM6	PSRC554_IMPACT	PRC	0	1	0	55	NA	NA	NA	NA	Metastatic	0.3046	1.8	0.58	FALSE	M	NA
P-0034305-T01-IM6	PSRC555_IMPACT	PRC	0	1	1	84	Yes	Posterior	No	No	Locally advanced	0	14.9	0.16	FALSE	M	NA
P-0034411-T01-IM6	PSRC556_IMPACT	PRC	0	1	0	36	Yes	Lateral	No	No	Locally advanced	0.3099	7.9	0.91	TRUE	M	NA
P-0034566-T01-IM6	PSRC158_IMPACT	PRC	0	1	0	61	No	Partially circumferential	No	Yes	Locally advanced	0.0473	3.5	NA	NA	M	NA
P-0034986-T01-IM6	PSRC746_IMPACT	PRC	0	1	0	46	No	NA	NA	No	NA	0.1329	1.8	0.31	FALSE	F	NA
P-0035017-T01-IM6	PSRC747_IMPACT	PRC	0	1	0	69	No	Circumferential	No	No	NA	0.2421	3.5	0.82	TRUE	F	NA
P-0035165-T01-IM6	PSRC010_IMPACT	SRC	1	0	0	70	No	Partially circumferential	No	Yes	Locally advanced	0.0891	7	0.17	FALSE	M	BLOOD
P-0035288-T01-IM6	PSRC403_IMPACT	PRC	0	1	1	71	No	Anterior	Yes	No	Locally advanced	0.161	7	NA	NA	M	NA
P-0036166-T01-IM6	PSRC557_IMPACT	PRC	0	1	0	44	Yes	Posterior	No	No	Locally advanced	0.4349	6.1	0.79	TRUE	M	NA
P-0036382-T01-IM6	PSRC558_IMPACT	PRC	0	1	0	61	Yes	NA	NA	No	Metastatic	0.2083	3.5	0.79	TRUE	M	NA
P-0036459-T01-IM6	PSRC748_IMPACT	PRC	0	1	0	41	No	Posterior	No	No	Local	0.0808	7	0.17	FALSE	F	NA
P-0036553-T01-IM6	PSRC360_IMPACT	PRC	0	1	1	79	No	Circumferential	No	No	Metastatic	0.2103	6.1	0.72	TRUE	M	NA
P-0036598-T01-IM6	PSRC559_IMPACT	PRC	0	1	0	71	NA	NA	NA	NA	Metastatic	0.0367	6.1	0.32	FALSE	M	NA
P-0036621-T01-IM6	PSRC436_IMPACT	PRC	0	1	0	49	No	Lateral	No	No	Locally advanced	0.0221	6.1	0.13	FALSE	M	NA
P-0036666-T01-IM6	PSRC749_IMPACT	PRC	0	1	0	42	No	NA	NA	Yes	NA	0.0248	6.1	0.44	FALSE	F	NA
P-0036732-T01-IM6	PSRC750_IMPACT	PRC	0	1	0	52	No	Circumferential	No	No	NA	0.3995	10.5	0.73	TRUE	F	NA
P-0036755-T01-IM6	PSRC560_IMPACT	PRC	0	1	0	62	No	Partially circumferential	No	NA	Metastatic	0.0896	7	0.19	FALSE	M	NA
P-0036830-T01-IM6	PSRC561_IMPACT	PRC	0	1	0	59	NA	NA	NA	NA	Metastatic	0.2966	4.4	0.34	FALSE	M	NA
P-0036916-T01-IM6	PSRC562_IMPACT	PRC	0	1	0	43	Yes	Anterior	Yes	Yes	Metastatic	0.0079	6.1	0.1	FALSE	M	NA
P-0036920-T01-IM6	PSRC363_IMPACT	PRC	0	1	0	53	Yes	NA	NA	No	Locally advanced	0.4033	3.5	0.61	FALSE	M	NA
P-0036921-T01-IM6	PSRC751_IMPACT	PRC	0	1	0	64	No	Circumferential	No	No	Metastatic	0.171	10.5	0.22	FALSE	F	NA
P-0036936-T01-IM6	PSRC563_IMPACT	PRC	0	1	0	50	Yes	NA	NA	No	Local	0.2648	7	0.88	TRUE	M	NA
P-0037046-T01-IM6	PSRC752_IMPACT	PRC	0	1	0	62	Yes	NA	NA	Yes	Local	0.1511	2.6	0.48	FALSE	F	NA
P-0037095-T01-IM6	PSRC753_IMPACT	PRC	0	1	0	51	Yes	NA	NA	No	NA	0.1039	4.4	0.43	FALSE	F	NA
P-0037115-T01-IM6	PSRC754_IMPACT	PRC	0	1	0	69	Yes	NA	NA	No	Metastatic	0.0574	7	0.28	FALSE	F	NA
P-0037123-T01-IM6	PSRC682_IMPACT	PRC	0	1	1	78	Yes	NA	NA	Yes	Locally advanced	0.2176	3.5	0.39	FALSE	F	NA
P-0037243-T01-IM6	PSRC755_IMPACT	PRC	0	1	0	26	No	Circumferential	No	No	NA	0.0298	6.1	0.5	TRUE	F	NA
P-0037327-T01-IM6	PSRC364_IMPACT	PRC	0	1	0	36	No	NA	NA	No	Locally advanced	0.0599	4.4	0.36	FALSE	M	NA
P-0037411-T01-IM6	PSRC564_IMPACT	PRC	0	1	0	40	NA	Posterior	No	No	Metastatic	0.1952	4.4	0.53	FALSE	M	NA
P-0037492-T01-IM6	PSRC756_IMPACT	PRC	0	1	0	30	No	Circumferential	No	No	NA	0.2153	3.5	0.94	TRUE	F	NA
P-0037537-T01-IM6	PSRC431_IMPACT	PRC	0	1	0	30	No	Circumferential	No	No	Metastatic	0.0037	1.8	0.57	FALSE	M	NA
P-0037657-T01-IM6	PSRC565_IMPACT	PRC	0	1	0	60	No	Circumferential	No	No	Locally advanced	0.1395	6.1	0.82	TRUE	M	NA
P-0037682-T01-IM6	PSRC153_IMPACT	PRC	0	1	0	40	Yes	Partially circumferential	No	No	Locally advanced	0.2312	3.5	0.77	TRUE	M	NA
P-0037712-T01-IM6	PSRC566_IMPACT	PRC	0	1	0	59	Yes	Circumferential	No	No	Locally advanced	0.1851	6.1	0.27	FALSE	M	NA
P-0037744-T01-IM6	PSRC757_IMPACT	PRC	0	1	0	51	Yes	Posterior	No	No	Local	0.1098	5.3	0.17	FALSE	F	NA
P-0037791-T01-IM6	PSRC683_IMPACT	PRC	0	1	0	73	No	Circumferential	No	No	Locally advanced	0.1105	5.3	NA	NA	F	NA
P-0037943-T01-IM6	PSRC439_IMPACT	PRC	0	1	0	47	No	Lateral	No	No	Locally advanced	0.2656	6.1	0.4	FALSE	M	NA
P-0037948-T01-IM6	PSRC013_IMPACT	SRC	1	0	0	75	NA	Posterior	No	Yes	Local	0.4485	4.4	0.8	FALSE	M	BLOOD
P-0037968-T01-IM6	PSRC437_IMPACT	PRC	0	1	0	75	NA	NA	NA	NA	Locally advanced	0.2191	8.8	0.63	FALSE	M	NA
P-0038014-T01-IM6	PSRC758_IMPACT	PRC	0	1	0	39	Yes	NA	NA	No	NA	0.2082	9.7	0.34	FALSE	F	NA
P-0038036-T01-IM6	PSRC404_IMPACT	PRC	0	1	0	34	Yes	Anterior	Yes	No	Locally advanced	0.1257	4.4	0.54	FALSE	M	NA
P-0038161-T01-IM6	PSRC567_IMPACT	PRC	0	1	1	95	No	Circumferential	No	Yes	Metastatic	0.2459	7.9	0.36	FALSE	M	NA
P-0038170-T01-IM6	PSRC012_IMPACT	SRC	1	0	0	71	Yes	Posterior	No	No	Locally advanced	0.2188	2.6	0.78	FALSE	M	BLOOD
P-0038239-T01-IM6	PSRC759_IMPACT	PRC	0	1	0	63	Yes	NA	NA	Yes	Local	NA	5.3	0.38	FALSE	F	NA
P-0038246-T01-IM6	PSRC760_IMPACT	PRC	0	1	0	60	Yes	NA	NA	No	Local	0.0012	8.8	NA	NA	F	NA
P-0038261-T01-IM6	PSRC761_IMPACT	PRC	0	1	0	59	Yes	Anterior	Yes	Yes	Metastatic	0.067	3.5	0.2	FALSE	F	NA
P-0038290-T01-IM6	PSRC365_IMPACT	PRC	0	1	0	51	No	Anterior	Yes	No	Locally advanced	0.0006	5.3	0.15	FALSE	M	NA
P-0038347-T01-IM6	PSRC568_IMPACT	PRC	0	1	0	61	No	Partially circumferential	No	No	Local	0.0583	5.3	0.67	FALSE	M	NA
P-0038395-T01-IM6	PSRC762_IMPACT	PRC	0	1	0	63	Yes	Circumferential	No	No	NA	0.0591	6.1	NA	NA	F	NA
P-0038514-T01-IM6	PSRC569_IMPACT	PRC	0	1	1	66	Yes	Partially circumferential	No	No	Locally advanced	0.2723	6.1	0.95	TRUE	M	NA
P-0038684-T01-IM6	PSRC022_IMPACT	SRC	1	0	0	74	Yes	Posterior	No	No	Local	0.0384	7.9	NA	NA	M	BLOOD
P-0038746-T01-IM6	PSRC570_IMPACT	PRC	0	1	0	44	Yes	Partially circumferential	No	No	Locally advanced	0.0182	4.4	0.15	FALSE	M	NA
P-0038747-T01-IM6	PSRC571_IMPACT	PRC	0	1	0	43	Yes	Circumferential	No	No	Locally advanced	0.1266	4.4	0.88	FALSE	M	NA
P-0038963-T01-IM6	PSRC573_IMPACT	PRC	0	1	0	60	Yes	Lateral	No	No	Local	0.267	3.5	0.6	TRUE	M	NA
P-0039030-T01-IM6	PSRC763_IMPACT	PRC	0	1	0	40	No	Circumferential	No	No	Metastatic	0	0.9	NA	NA	F	NA
P-0039051-T01-IM6	PSRC014_IMPACT	SRC	1	0	0	66	Yes	Partially circumferential	No	No	Locally advanced	0.2544	1.8	0.56	FALSE	M	BLOOD
P-0039092-T01-IM6	PSRC574_IMPACT	PRC	0	1	0	69	No	Circumferential	No	Yes	Locally advanced	0.3047	4.4	0.49	FALSE	M	NA
P-0039172-T01-IM6	PSRC764_IMPACT	PRC	0	1	0	57	No	NA	NA	No	NA	0.0005	8.8	0.075	FALSE	F	NA
P-0039260-T01-IM6	PSRC765_IMPACT	PRC	0	1	0	52	Yes	NA	NA	No	NA	0.0754	4.4	0.24	FALSE	F	NA
P-0039375-T01-IM6	PSRC576_IMPACT	PRC	0	1	0	50	No	Partially circumferential	No	No	Locally advanced	0.0001	4.4	NA	NA	M	NA
P-0039393-T01-IM6	PSRC766_IMPACT	PRC	0	1	0	68	No	NA	NA	No	NA	0.156	9.7	0.17	FALSE	F	NA
P-0039437-T01-IM6	PSRC767_IMPACT	PRC	0	1	0	45	No	Circumferential	No	No	Metastatic	0	6.1	0.2	FALSE	F	NA
P-0039553-T01-IM6	PSRC768_IMPACT	PRC	0	1	0	60	NA	NA	NA	NA	Metastatic	0.5772	3.5	0.7	TRUE	F	NA
P-0039606-T01-IM6	PSRC368_IMPACT	PRC	0	1	0	44	No	Posterior	No	No	Locally advanced	0.2086	9.7	0.28	FALSE	M	NA
P-0039739-T01-IM6	PSRC577_IMPACT	PRC	0	1	0	43	No	Circumferential	No	No	Metastatic	NA	4.4	NA	NA	M	NA
P-0039833-T01-IM6	PSRC578_IMPACT	PRC	0	1	0	45	Yes	Partially circumferential	No	No	Locally advanced	0.2017	6.1	0.83	TRUE	M	NA
P-0039867-T01-IM6	PSRC369_IMPACT	PRC	0	1	0	67	No	Circumferential	No	No	Metastatic	0.155	12.3	0.89	TRUE	M	NA
P-0039906-T01-IM6	PSRC370_IMPACT	PRC	0	1	0	59	No	Lateral	No	No	Locally advanced	0.0348	4.4	0.23	FALSE	M	NA
P-0039966-T01-IM6	PSRC579_IMPACT	PRC	0	1	1	68	Yes	Anterior	Yes	No	Locally advanced	0.0764	12.3	0.55	FALSE	M	NA
P-0040025-T01-IM6	PSRC367_IMPACT	PRC	0	1	0	68	Yes	Circumferential	No	Yes	Metastatic	0.2226	10.5	0.71	TRUE	M	NA
P-0040027-T01-IM6	PSRC443_IMPACT	PRC	0	1	0	71	No	Circumferential	No	No	Metastatic	0.3245	3.5	0.85	TRUE	M	NA
P-0040062-T01-IM6	PSRC580_IMPACT	PRC	0	1	0	37	No	Partially circumferential	No	No	Locally advanced	0.2891	9.7	0.72	FALSE	M	NA
P-0040087-T01-IM6	PSRC444_IMPACT	PRC	0	1	1	66	No	Anterior	Yes	Yes	Locally advanced	0.2049	6.1	0.66	TRUE	M	NA
P-0040266-T01-IM6	PSRC581_IMPACT	PRC	0	1	0	58	NA	NA	NA	NA	Metastatic	0.0461	1.8	0.45	FALSE	M	NA
P-0040342-T01-IM6	PSRC416_IMPACT	PRC	0	1	0	51	No	Posterior	No	Yes	Locally advanced	0.2581	6.1	0.87	TRUE	M	NA
P-0040354-T01-IM6	PSRC769_IMPACT	PRC	0	1	0	53	Yes	NA	NA	No	NA	0.1176	4.4	0.4	FALSE	F	NA
P-0040368-T01-IM6	PSRC582_IMPACT	PRC	0	1	0	32	NA	NA	NA	NA	Metastatic	0.1907	3.5	0.72	TRUE	M	NA
P-0040490-T01-IM6	PSRC371_IMPACT	PRC	0	1	0	63	No	NA	NA	No	Locally advanced	0.0594	3.5	0.44	FALSE	M	NA
P-0040494-T01-IM6	PSRC684_IMPACT	PRC	0	1	1	69	Yes	Anterior	Yes	Yes	Locally advanced	0.1128	4.4	0.26	FALSE	F	NA
P-0040496-T01-IM6	PSRC165_IMPACT	PRC	0	1	0	62	No	Posterior	No	Yes	Locally advanced	0.142	7	0.23	FALSE	M	NA
P-0040508-T01-IM6	PSRC770_IMPACT	PRC	0	1	0	48	Yes	Posterior	No	No	Metastatic	0.1246	9.7	0.26	FALSE	F	NA
P-0040550-T01-IM6	PSRC405_IMPACT	PRC	0	1	1	60	Yes	Anterior	Yes	Yes	Locally advanced	0.1177	7.9	0.43	FALSE	M	NA
P-0040596-T01-IM6	PSRC211_IMPACT	PRC	0	1	0	66	No	Partially circumferential	No	No	Locally advanced	0.1308	7	0.49	FALSE	M	NA
P-0040630-T01-IM6	PSRC448_IMPACT	PRC	0	1	0	43	Yes	Lateral	No	No	Locally advanced	0.1672	3.5	0.78	FALSE	M	NA
P-0040642-T01-IM6	PSRC583_IMPACT	PRC	0	1	0	48	Yes	Lateral	No	No	Locally advanced	0.4104	8.8	0.66	FALSE	M	NA
P-0040644-T01-IM6	PSRC584_IMPACT	PRC	0	1	0	41	No	NA	NA	NA	Metastatic	0.4835	1.8	0.84	TRUE	M	NA
P-0040656-T01-IM6	PSRC771_IMPACT	PRC	0	1	0	66	Yes	NA	NA	No	Local	0.2501	7	0.92	TRUE	F	NA
P-0040685-T01-IM6	PSRC585_IMPACT	PRC	0	1	0	54	No	Partially circumferential	No	No	Locally advanced	0.14	6.1	0.85	FALSE	M	NA
P-0040697-T01-IM6	PSRC772_IMPACT	PRC	0	1	0	68	Yes	NA	NA	No	NA	0.3009	7	0.57	FALSE	F	NA
P-0040831-T01-IM6	PSRC586_IMPACT	PRC	0	1	0	60	No	Circumferential	No	Yes	Metastatic	0.0021	4.4	0.14	FALSE	M	NA
P-0040889-T01-IM6	PSRC372_IMPACT	PRC	0	1	0	62	No	Lateral	No	No	Locally advanced	NA	6.1	0.65	FALSE	M	NA
P-0040919-T01-IM6	PSRC434_IMPACT	PRC	0	1	0	69	No	Circumferential	No	No	Metastatic	0.295	5.3	0.31	FALSE	M	NA
P-0040977-T01-IM6	PSRC773_IMPACT	PRC	0	1	0	49	No	NA	NA	Yes	NA	0.0137	11.4	0.11	FALSE	F	NA
P-0041198-T01-IM6	PSRC587_IMPACT	PRC	0	1	1	67	Yes	Partially circumferential	No	Yes	Local	0.1157	6.1	0.38	FALSE	M	NA
P-0041254-T01-IM6	PSRC373_IMPACT	PRC	0	1	0	36	Yes	NA	NA	No	Locally advanced	0.1071	8.8	0.23	FALSE	M	NA
P-0041362-T01-IM6	PSRC588_IMPACT	PRC	0	1	1	70	No	Partially circumferential	No	Yes	Locally advanced	0.1812	8.8	0.59	FALSE	M	NA
P-0041364-T01-IM6	PSRC589_IMPACT	PRC	0	1	0	36	Yes	NA	NA	No	Local	0.134	4.4	0.24	FALSE	M	NA
P-0041528-T01-IM6	PSRC590_IMPACT	PRC	0	1	0	55	No	Partially circumferential	No	No	Metastatic	0.0278	7	0.21	FALSE	M	NA
P-0041591-T01-IM6	PSRC374_IMPACT	PRC	0	1	0	46	Yes	Lateral	No	Yes	Locally advanced	0.2187	7.9	0.57	TRUE	M	NA
P-0041870-T01-IM6	PSRC205_IMPACT	PRC	0	1	0	31	Yes	Partially circumferential	No	Yes	Locally advanced	0.0123	6.1	0.42	FALSE	M	NA
P-0041871-T01-IM6	PSRC378_IMPACT	PRC	0	1	0	43	No	Circumferential	No	No	Metastatic	0.2265	7	0.55	FALSE	M	NA
P-0041873-T01-IM6	PSRC591_IMPACT	PRC	0	1	0	53	No	Circumferential	No	No	Metastatic	0.1967	1.8	0.86	TRUE	M	NA
P-0041974-T01-IM6	PSRC454_IMPACT	PRC	0	1	0	47	No	Circumferential	No	No	Metastatic	0.1491	7.9	0.65	TRUE	M	NA
P-0042011-T01-IM6	PSRC774_IMPACT	PRC	0	1	0	58	No	Circumferential	No	No	Metastatic	0.0087	5.3	0.087	FALSE	F	NA
P-0042017-T01-IM6	PSRC775_IMPACT	PRC	0	1	0	55	Yes	NA	NA	No	NA	0.1772	3.5	0.81	TRUE	F	NA
P-0042066-T01-IM6	PSRC592_IMPACT	PRC	0	1	0	68	No	Circumferential	No	No	Locally advanced	0.2461	4.4	0.43	FALSE	M	NA
P-0042137-T01-IM6	PSRC593_IMPACT	PRC	0	1	0	50	No	Partially circumferential	No	No	Locally advanced	0.172	4.4	0.71	FALSE	M	NA
P-0042160-T01-IM6	PSRC452_IMPACT	PRC	0	1	0	25	No	Circumferential	No	Yes	Metastatic	0.0011	0.9	0.64	FALSE	M	NA
P-0042166-T01-IM6	PSRC594_IMPACT	PRC	0	1	0	49	No	Partially circumferential	No	No	Metastatic	0.1843	7	0.39	FALSE	M	NA
P-0042225-T01-IM6	PSRC776_IMPACT	PRC	0	1	0	52	Yes	Lateral	No	NA	Local	0.0163	7.9	0.22	FALSE	F	NA
P-0042239-T01-IM6	PSRC456_IMPACT	PRC	0	1	0	49	No	Lateral	No	No	Locally advanced	0.0548	6.1	0.2	FALSE	M	NA
P-0042316-T01-IM6	PSRC376_IMPACT	PRC	0	1	0	50	No	Circumferential	No	No	Metastatic	0.1407	1.8	0.81	TRUE	M	NA
P-0042518-T01-IM6	PSRC777_IMPACT	PRC	0	1	0	63	Yes	Circumferential	No	No	Metastatic	0.1256	7.9	0.54	FALSE	F	NA
P-0042628-T01-IM6	PSRC778_IMPACT	PRC	0	1	0	49	No	Circumferential	No	No	NA	0.3377	10.5	0.9	TRUE	F	NA
P-0042818-T01-IM6	PSRC406_IMPACT	PRC	0	1	0	36	Yes	Lateral	No	No	Locally advanced	0.251	5.3	0.61	TRUE	M	NA
P-0042822-T01-IM6	PSRC779_IMPACT	PRC	0	1	0	67	No	Circumferential	No	No	Metastatic	0.2144	7	0.84	TRUE	F	NA
P-0042915-T01-IM6	PSRC381_IMPACT	PRC	0	1	0	43	No	Lateral	No	No	Locally advanced	0.1912	7	0.23	FALSE	M	NA
P-0043001-T01-IM6	PSRC780_IMPACT	PRC	0	1	0	72	No	NA	NA	No	NA	0.2004	4.4	0.42	FALSE	F	NA
P-0043351-T01-IM6	PSRC461_IMPACT	PRC	0	1	1	75	No	Posterior	No	Yes	Locally advanced	0.6228	5.3	0.82	TRUE	M	NA
P-0043352-T01-IM6	PSRC595_IMPACT	PRC	0	1	0	52	No	Circumferential	No	Yes	Metastatic	0.0067	2.6	NA	NA	M	NA
P-0043622-T01-IM6	PSRC596_IMPACT	PRC	0	1	0	50	No	Circumferential	No	No	Metastatic	0.0014	6.1	NA	NA	M	NA
P-0043710-T01-IM6	PSRC781_IMPACT	PRC	0	1	0	57	No	Circumferential	No	Yes	Metastatic	0.3121	5.3	0.91	TRUE	F	NA
P-0043718-T01-IM6	PSRC685_IMPACT	PRC	0	1	1	74	Yes	Lateral	No	No	Locally advanced	0.0019	14.9	0.11	FALSE	F	NA
P-0043813-T01-IM6	PSRC597_IMPACT	PRC	0	1	0	56	Yes	NA	NA	NA	Metastatic	0.331	2.6	0.47	FALSE	M	NA
P-0043870-T01-IM6	PSRC598_IMPACT	PRC	0	1	0	62	Yes	Anterior	Yes	No	Local	0.1562	2.6	0.58	TRUE	M	NA
P-0043924-T01-IM6	PSRC599_IMPACT	PRC	0	1	0	47	No	Anterior	Yes	No	Locally advanced	0.2051	5.3	0.5	FALSE	M	NA
P-0043934-T01-IM6	PSRC464_IMPACT	PRC	0	1	0	48	No	Posterior	No	No	Locally advanced	0.149	7.9	0.31	FALSE	M	NA
P-0044124-T01-IM6	PSRC600_IMPACT	PRC	0	1	0	30	Yes	NA	NA	No	Local	0.1238	7.9	0.46	FALSE	M	NA
P-0044318-T01-IM6	PSRC275_IMPACT	PRC	0	1	1	71	Yes	Anterior	Yes	Yes	Locally advanced	0.4206	8.8	0.65	TRUE	M	NA
P-0044434-T01-IM6	PSRC415_IMPACT	PRC	0	1	0	46	No	Circumferential	No	No	Metastatic	0.1681	3.5	0.23	FALSE	M	NA
P-0044439-T01-IM6	PSRC686_IMPACT	PRC	0	1	1	64	No	Anterior	Yes	Yes	Locally advanced	0.237	7.9	0.6	FALSE	F	NA
P-0044477-T01-IM6	PSRC782_IMPACT	PRC	0	1	0	62	No	NA	NA	No	NA	0.0942	4.4	0.36	FALSE	F	NA
P-0044568-T01-IM6	PSRC783_IMPACT	PRC	0	1	0	67	No	NA	NA	Yes	NA	0.0167	5.3	0.14	FALSE	F	NA
P-0044956-T01-IM6	PSRC407_IMPACT	PRC	0	1	0	50	No	Circumferential	No	No	Metastatic	0.2308	7	NA	NA	M	NA
P-0045114-T01-IM6	PSRC784_IMPACT	PRC	0	1	0	53	NA	Circumferential	No	No	Metastatic	0.1376	4.4	0.6	TRUE	F	NA
P-0045124-T01-IM6	PSRC785_IMPACT	PRC	0	1	0	45	No	NA	NA	No	Metastatic	0.231	7.9	0.32	FALSE	F	NA
P-0045173-T01-IM6	PSRC786_IMPACT	PRC	0	1	0	54	NA	NA	NA	NA	Metastatic	0.1661	6.1	0.28	FALSE	F	NA
P-0045190-T01-IM6	PSRC016_IMPACT	SRC	1	0	0	82	No	Posterior	No	No	Locally advanced	0.0291	5.3	0.82	TRUE	M	BLOOD
P-0045221-T01-IM6	PSRC787_IMPACT	PRC	0	1	0	51	Yes	NA	NA	Yes	NA	0.0619	4.4	0.72	FALSE	F	NA
P-0045280-T01-IM6	PSRC204_IMPACT	PRC	0	1	1	67	Yes	Anterior	Yes	No	Local	0.3865	9.7	0.51	FALSE	M	NA
P-0045518-T01-IM6	PSRC601_IMPACT	PRC	0	1	0	58	NA	Circumferential	No	No	Metastatic	0.2163	9.7	0.33	FALSE	M	NA
P-0045661-T01-IM6	PSRC602_IMPACT	PRC	0	1	0	70	NA	NA	NA	NA	Metastatic	0.1341	6.1	0.34	FALSE	M	NA
P-0045891-T01-IM6	PSRC788_IMPACT	PRC	0	1	0	36	Yes	NA	NA	No	Metastatic	0.1649	6.1	0.63	TRUE	F	NA
P-0045896-T01-IM6	PSRC470_IMPACT	PRC	0	1	1	60	No	Anterior	Yes	Yes	Locally advanced	0.1892	7.9	NA	NA	M	NA
P-0045898-T01-IM6	PSRC603_IMPACT	PRC	0	1	0	30	No	Anterior	Yes	No	Locally advanced	0.0584	3.5	0.35	FALSE	M	NA
P-0045906-T02-IM6	PSRC002_IMPACT	SRC	1	0	0	92	Yes	Lateral	No	Yes	Locally advanced	0.0022	3.5	0.32	FALSE	M	BLOOD
P-0046221-T01-IM6	PSRC604_IMPACT	PRC	0	1	0	37	NA	NA	NA	No	Metastatic	0.161	2.6	0.6	FALSE	M	NA
P-0046242-T01-IM6	PSRC605_IMPACT	PRC	0	1	0	38	NA	NA	NA	No	Metastatic	0.1058	7	0.31	FALSE	M	NA
P-0046244-T01-IM6	PSRC606_IMPACT	PRC	0	1	0	69	No	Anterior	Yes	No	Metastatic	0.1489	6.1	0.45	TRUE	M	NA
P-0046534-T01-IM6	PSRC471_IMPACT	PRC	0	1	0	47	No	Posterior	No	No	Locally advanced	0.4971	6.1	0.66	FALSE	M	NA
P-0046571-T01-IM6	PSRC419_IMPACT	PRC	0	1	0	62	No	Circumferential	No	No	Metastatic	0.0962	3.5	0.55	FALSE	M	NA
P-0046654-T01-IM6	PSRC366_IMPACT	PRC	0	1	0	64	Yes	Lateral	No	No	Locally advanced	0.4806	4.4	0.79	TRUE	M	NA
P-0046711-T01-IM6	PSRC789_IMPACT	PRC	0	1	0	70	Yes	Lateral	No	No	Local	0.0753	4.4	0.083	FALSE	F	NA
P-0046760-T01-IM6	PSRC384_IMPACT	PRC	0	1	0	46	No	Anterior	Yes	No	Locally advanced	0.1391	7	0.81	TRUE	M	NA
P-0047100-T01-IM6	PSRC410_IMPACT	PRC	0	1	0	70	No	Circumferential	No	No	Metastatic	0.2213	4.4	0.91	TRUE	M	NA
P-0047205-T01-IM6	PSRC475_IMPACT	PRC	0	1	0	43	Yes	Posterior	No	No	Locally advanced	0.0427	5.3	0.2	FALSE	M	NA
P-0047212-T01-IM6	PSRC402_IMPACT	PRC	0	1	0	45	No	Circumferential	No	No	Metastatic	0.3779	7.9	0.72	FALSE	M	NA
P-0047239-T01-IM6	PSRC790_IMPACT	PRC	0	1	0	43	No	NA	NA	No	Metastatic	0.2557	7	0.45	FALSE	F	NA
P-0047255-T01-IM6	PSRC791_IMPACT	PRC	0	1	0	49	NA	NA	NA	NA	Metastatic	0.099	13.2	0.37	FALSE	F	NA
P-0047394-T01-IM6	PSRC687_IMPACT	PRC	0	1	1	80	No	Lateral	No	No	Locally advanced	0.0491	12.3	0.11	FALSE	F	NA
P-0047452-T01-IM6	PSRC387_IMPACT	PRC	0	1	0	47	No	Circumferential	No	Yes	Metastatic	0.0174	3.5	0.32	FALSE	M	NA
P-0047753-T01-IM6	PSRC607_IMPACT	PRC	0	1	0	38	No	Anterior	Yes	No	Locally advanced	0.1644	2.6	0.77	FALSE	M	NA
P-0047764-T01-IM6	PSRC608_IMPACT	PRC	0	1	1	81	No	Circumferential	No	No	Locally advanced	0.2484	6.1	0.68	TRUE	M	NA
P-0047790-T01-IM6	PSRC476_IMPACT	PRC	0	1	0	57	No	Circumferential	No	No	Metastatic	0.3262	4.4	0.9	TRUE	M	NA
P-0047893-T01-IM6	PSRC610_IMPACT	PRC	0	1	0	78	No	Partially circumferential	No	No	Locally advanced	0.0664	8.8	0.98	TRUE	M	NA
P-0047975-T01-IM6	PSRC792_IMPACT	PRC	0	1	0	34	No	NA	NA	No	Metastatic	0.1905	4.4	0.22	FALSE	F	NA
P-0048034-T01-IM6	PSRC793_IMPACT	PRC	0	1	0	38	No	NA	NA	No	NA	0.097	7.9	0.18	FALSE	F	NA
P-0048038-T01-IM6	PSRC611_IMPACT	PRC	0	1	1	86	No	Circumferential	No	No	Locally advanced	0.3404	2.6	0.44	FALSE	M	NA
P-0048040-T01-IM6	PSRC612_IMPACT	PRC	0	1	0	44	NA	Circumferential	No	No	Metastatic	0.0761	3.5	0.64	TRUE	M	NA
P-0048053-T01-IM6	PSRC794_IMPACT	PRC	0	1	0	55	Yes	NA	NA	Yes	NA	0.0525	7.9	0.15	FALSE	F	NA
P-0048115-T01-IM6	PSRC479_IMPACT	PRC	0	1	0	76	No	Lateral	No	No	Locally advanced	0.246	7	0.92	TRUE	M	NA
P-0048161-T01-IM6	PSRC613_IMPACT	PRC	0	1	0	51	Yes	NA	NA	NA	Metastatic	0.3632	2.6	0.84	TRUE	M	NA
P-0048219-T01-IM6	PSRC388_IMPACT	PRC	0	1	0	42	No	Posterior	No	No	Locally advanced	0.043	2.6	0.58	TRUE	M	NA
P-0048232-T01-IM6	PSRC615_IMPACT	PRC	0	1	1	84	Yes	Partially circumferential	No	No	Local	0.1098	6.1	0.46	FALSE	M	NA
P-0048258-T01-IM6	PSRC795_IMPACT	PRC	0	1	0	20	No	Anterior	Yes	No	NA	0	6.1	NA	NA	F	NA
P-0048435-T01-IM6	PSRC480_IMPACT	PRC	0	1	0	56	No	Posterior	No	No	Locally advanced	0.6467	7.9	0.79	TRUE	M	NA
P-0048613-T01-IM6	PSRC617_IMPACT	PRC	0	1	1	76	NA	Anterior	Yes	Yes	Locally advanced	0.0704	7	0.37	FALSE	M	NA
P-0048847-T01-IM6	PSRC389_IMPACT	PRC	0	1	0	63	No	Anterior	Yes	No	Locally advanced	0.0532	4.4	0.29	FALSE	M	NA
P-0048925-T01-IM6	PSRC688_IMPACT	PRC	0	1	1	78	No	NA	NA	Yes	Locally advanced	0.1557	10.5	NA	NA	F	NA
P-0048949-T01-IM6	PSRC468_IMPACT	PRC	0	1	0	49	Yes	Anterior	Yes	No	Locally advanced	0.1332	4.4	0.27	FALSE	M	NA
P-0048956-T01-IM6	PSRC473_IMPACT	PRC	0	1	0	69	NA	NA	NA	NA	Local	0.1958	8.8	0.24	FALSE	M	NA
P-0049037-T01-IM6	PSRC618_IMPACT	PRC	0	1	0	32	No	Partially circumferential	No	No	Metastatic	0.244	8.8	0.71	TRUE	M	NA
P-0049372-T01-IM6	PSRC619_IMPACT	PRC	0	1	0	48	No	NA	NA	No	Metastatic	0.0727	3.5	0.74	TRUE	M	NA
P-0049388-T01-IM6	PSRC620_IMPACT	PRC	0	1	0	58	Yes	Lateral	No	No	Locally advanced	0.1001	5.3	0.65	TRUE	M	NA
P-0049389-T01-IM6	PSRC206_IMPACT	PRC	0	1	0	73	No	Circumferential	No	No	Locally advanced	0	6.1	0.2	FALSE	M	NA
P-0049404-T01-IM6	PSRC409_IMPACT	PRC	0	1	0	32	Yes	Posterior	No	No	Locally advanced	0.2455	5.3	0.42	FALSE	M	NA
P-0049459-T01-IM6	PSRC621_IMPACT	PRC	0	1	0	35	Yes	Partially circumferential	No	Yes	Locally advanced	0.2534	6.1	0.75	TRUE	M	NA
P-0049521-T01-IM6	PSRC796_IMPACT	PRC	0	1	0	37	Yes	NA	NA	No	NA	0.2404	6.1	0.27	FALSE	F	NA
P-0049545-T02-IM6	PSRC622_IMPACT	PRC	0	1	0	75	No	NA	NA	NA	Metastatic	0.2733	6.1	NA	NA	M	NA
P-0049620-T01-IM6	PSRC689_IMPACT	PRC	0	1	0	71	No	NA	NA	Yes	Metastatic	0.2783	4.4	0.92	TRUE	F	NA
P-0049743-T01-IM6	PSRC483_IMPACT	PRC	0	1	0	64	Yes	Posterior	No	No	Locally advanced	0.0538	5.3	0.11	FALSE	M	NA
P-0049803-T01-IM6	PSRC623_IMPACT	PRC	0	1	1	79	NA	NA	NA	No	Metastatic	0.2086	7	0.66	TRUE	M	NA
P-0050007-T01-IM6	PSRC690_IMPACT	PRC	0	1	1	81	No	NA	NA	No	Locally advanced	0.1604	11.4	0.36	FALSE	F	NA
P-0050356-T01-IM6	PSRC797_IMPACT	PRC	0	1	0	39	Yes	NA	NA	Yes	NA	NA	5.3	0.23	FALSE	F	NA
P-0050464-T01-IM6	PSRC624_IMPACT	PRC	0	1	1	74	NA	NA	NA	No	Metastatic	0.0532	8.8	0.36	FALSE	M	NA
P-0050781-T01-IM6	PSRC798_IMPACT	PRC	0	1	0	55	Yes	NA	NA	Yes	Metastatic	0.0411	11.4	0.11	FALSE	F	NA
P-0051330-T01-IM6	PSRC799_IMPACT	PRC	0	1	0	48	Yes	Circumferential	No	No	NA	0.0264	4.4	NA	NA	F	NA
P-0051331-T01-IM6	PSRC392_IMPACT	PRC	0	1	1	72	No	Posterior	No	Yes	Locally advanced	0.1471	10.5	0.25	FALSE	M	NA
P-0051725-T01-IM6	PSRC340_IMPACT	PRC	0	1	0	54	No	Lateral	No	No	Locally advanced	0.159	7	NA	NA	M	NA
P-0051742-T01-IM6	PSRC487_IMPACT	PRC	0	1	0	57	NA	NA	NA	NA	Local	0.2108	6.1	NA	NA	M	NA
P-0052364-T01-IM6	PSRC800_IMPACT	PRC	0	1	0	45	Yes	Circumferential	No	No	NA	0.1457	7	0.26	FALSE	F	NA
P-0052532-T01-IM6	PSRC489_IMPACT	PRC	0	1	0	60	No	Circumferential	No	No	Metastatic	0.4115	5.3	0.85	TRUE	M	NA
P-0052574-T01-IM6	PSRC625_IMPACT	PRC	0	1	0	51	NA	NA	NA	No	Locally advanced	0.026	6.1	0.45	FALSE	M	NA
P-0052579-T01-IM6	PSRC208_IMPACT	PRC	0	1	0	45	No	Lateral	No	Yes	Locally advanced	0.0064	3.5	NA	NA	M	NA
P-0052825-T01-IM6	PSRC801_IMPACT	PRC	0	1	0	52	No	Circumferential	No	No	NA	0.0434	3.5	0.42	FALSE	F	NA
P-0052990-T01-IM6	PSRC626_IMPACT	PRC	0	1	0	54	NA	NA	NA	No	Metastatic	0	3.5	0.5	FALSE	M	NA
P-0053250-T01-IM6	PSRC492_IMPACT	PRC	0	1	0	38	No	Lateral	No	No	Locally advanced	0.0643	5.3	0.2	FALSE	M	NA
P-0053499-T01-IM6	PSRC627_IMPACT	PRC	0	1	0	38	Yes	Partially circumferential	No	No	Metastatic	0.1069	5.3	0.71	TRUE	M	NA
P-0053516-T01-IM6	PSRC628_IMPACT	PRC	0	1	0	61	No	Circumferential	No	No	Locally advanced	0.0761	4.4	NA	NA	M	NA
P-0053519-T01-IM6	PSRC408_IMPACT	PRC	0	1	0	49	No	Circumferential	No	Yes	Metastatic	0.1424	0.9	0.3	FALSE	M	NA
P-0053660-T01-IM6	PSRC802_IMPACT	PRC	0	1	0	45	Yes	NA	NA	No	NA	0.1691	4.4	0.26	FALSE	F	NA
P-0053863-T01-IM6	PSRC629_IMPACT	PRC	0	1	0	53	No	Lateral	No	Yes	Locally advanced	0.2399	4.4	0.75	FALSE	M	NA
P-0053913-T01-IM6	PSRC630_IMPACT	PRC	0	1	0	36	Yes	NA	NA	No	Local	0	15.8	0.07	FALSE	M	NA
P-0053924-T01-IM6	PSRC803_IMPACT	PRC	0	1	0	60	No	NA	NA	Yes	NA	NA	5.3	0.3	FALSE	F	NA
P-0053925-T01-IM6	PSRC804_IMPACT	PRC	0	1	0	58	Yes	Lateral	No	NA	NA	0.148	6.1	0.66	TRUE	F	NA
P-0054291-T01-IM6	PSRC631_IMPACT	PRC	0	1	0	41	No	Circumferential	No	No	Locally advanced	0.2835	3.5	NA	NA	M	NA
P-0054330-T01-IM6	PSRC805_IMPACT	PRC	0	1	0	48	No	Circumferential	No	No	Metastatic	0.1683	4.4	0.35	FALSE	F	NA
P-0054343-T01-IM6	PSRC632_IMPACT	PRC	0	1	0	46	No	Posterior	No	NA	Locally advanced	0.0114	5.3	0.11	FALSE	M	NA
P-0054344-T01-IM6	PSRC494_IMPACT	PRC	0	1	0	58	No	NA	NA	No	Locally advanced	0.2859	9.7	0.41	FALSE	M	NA
P-0054486-T01-IM6	PSRC806_IMPACT	PRC	0	1	0	66	Yes	NA	NA	Yes	NA	0.0298	6.1	0.37	FALSE	F	NA
P-0054573-T01-IM6	PSRC691_IMPACT	PRC	0	1	1	72	No	Circumferential	No	Yes	Locally advanced	0.0244	7	0.46	FALSE	F	NA
P-0054726-T01-IM6	PSRC633_IMPACT	PRC	0	1	0	54	No	Partially circumferential	No	No	Locally advanced	0.0001	1.8	0.33	FALSE	M	NA
P-0054770-T01-IM6	PSRC004_IMPACT	SRC	1	0	0	86	Yes	Anterior	Yes	No	Locally advanced	NA	4.4	0.27	FALSE	M	BLOOD
P-0054925-T01-IM6	PSRC807_IMPACT	PRC	0	1	0	60	Yes	NA	NA	No	NA	0.1574	4.4	0.72	TRUE	F	NA
P-0054981-T01-IM6	PSRC634_IMPACT	PRC	0	1	1	72	No	Partially circumferential	No	Yes	Locally advanced	0.1367	6.1	0.79	TRUE	M	NA
P-0055126-T01-IM6	PSRC495_IMPACT	PRC	0	1	0	45	Yes	Posterior	No	No	Locally advanced	0.5144	7	0.69	FALSE	M	NA
P-0055410-T01-IM6	PSRC170_IMPACT	PRC	0	1	1	70	Yes	Partially circumferential	No	Yes	Local	0.0007	0.8777	NA	NA	M	NA
P-0055557-T01-IM6	PSRC635_IMPACT	PRC	0	1	0	49	No	Partially circumferential	No	No	Locally advanced	0.4144	8.8	0.95	FALSE	M	NA
P-0055693-T01-IM6	PSRC636_IMPACT	PRC	0	1	0	47	No	Circumferential	No	No	Locally advanced	0.2099	7.9	0.68	TRUE	M	NA
P-0055880-T01-IM6	PSRC637_IMPACT	PRC	0	1	0	50	No	Circumferential	No	No	Locally advanced	0.1195	4.38858	0.75	FALSE	M	NA
P-0055911-T01-IM6	PSRC638_IMPACT	PRC	0	1	0	48	NA	NA	NA	No	Metastatic	0.4054	3.5	0.79	TRUE	M	NA
P-0056101-T01-IM6	PSRC411_IMPACT	PRC	0	1	0	31	No	Circumferential	No	Yes	Metastatic	0.0002	0.8777	NA	NA	M	NA
P-0056188-T01-IM6	PSRC808_IMPACT	PRC	0	1	0	32	No	Circumferential	No	No	Metastatic	0.174	7.9	0.28	FALSE	F	NA
P-0056374-T01-IM6	PSRC639_IMPACT	PRC	0	1	0	50	No	Circumferential	No	No	Locally advanced	0.0581	5.3	0.69	FALSE	M	NA
P-0056379-T01-IM6	PSRC640_IMPACT	PRC	0	1	0	43	No	Circumferential	No	Yes	Metastatic	0.3255	7	0.63	TRUE	M	NA
P-0056516-T01-IM6	PSRC809_IMPACT	PRC	0	1	0	68	No	NA	NA	No	NA	0.101	4.4	0.77	TRUE	F	NA
P-0056925-T01-IM6	PSRC692_IMPACT	PRC	0	1	1	78	No	Circumferential	No	Yes	Locally advanced	0.1724	6.1	0.46	FALSE	F	NA
P-0057035-T01-IM6	PSRC693_IMPACT	PRC	0	1	1	83	Yes	NA	NA	Yes	Locally advanced	0.2563	3.5	0.83	TRUE	F	NA
P-0057148-T01-IM6	PSRC810_IMPACT	PRC	0	1	0	27	Yes	Anterior	Yes	No	Local	0.1639	2.6	0.39	FALSE	F	NA
P-0057149-T01-IM6	PSRC811_IMPACT	PRC	0	1	0	40	No	NA	NA	No	Metastatic	0.2826	6.1	0.49	FALSE	F	NA
P-0057168-T01-IM6	PSRC812_IMPACT	PRC	0	1	0	54	Yes	NA	NA	No	Metastatic	0.3871	5.3	0.76	TRUE	F	NA
P-0057198-T01-IM6	PSRC399_IMPACT	PRC	0	1	1	52	Yes	Anterior	Yes	Yes	Local	0.1289	3.5	0.51	FALSE	M	NA
P-0057437-T01-IM6	PSRC202_IMPACT	PRC	0	1	0	44	Yes	Partially circumferential	No	No	Locally advanced	0.1962	5.3	0.73	FALSE	M	NA
P-0057476-T01-IM6	PSRC813_IMPACT	PRC	0	1	0	55	Yes	Anterior	Yes	Yes	NA	0.1892	7.9	0.36	FALSE	F	NA
P-0057841-T01-IM6	PSRC814_IMPACT	PRC	0	1	0	37	No	NA	NA	No	NA	0.2941	3.5	0.32	FALSE	F	NA
P-0057842-T01-IM6	PSRC497_IMPACT	PRC	0	1	0	42	No	Lateral	No	No	Locally advanced	0.149	5.3	0.58	FALSE	M	NA
P-0057933-T01-IM6	PSRC641_IMPACT	PRC	0	1	0	45	No	Partially circumferential	No	No	Metastatic	0.0426	7.9	0.63	TRUE	M	NA
P-0057988-T01-IM6	PSRC815_IMPACT	PRC	0	1	0	56	No	NA	NA	Yes	Metastatic	0	6.1	0.24	FALSE	F	NA
P-0058078-T01-IM6	PSRC694_IMPACT	PRC	0	1	1	74	No	NA	NA	Yes	Locally advanced	0.0405	7	NA	NA	F	NA
P-0058079-T01-IM6	PSRC642_IMPACT	PRC	0	1	0	68	No	Partially circumferential	No	No	Locally advanced	0.1715	10.5	0.25	FALSE	M	NA
P-0058318-T01-IM6	PSRC816_IMPACT	PRC	0	1	0	57	No	Circumferential	No	No	NA	0.0151	7.9	0.16	FALSE	F	NA
P-0058329-T01-IM6	PSRC817_IMPACT	PRC	0	1	0	76	No	NA	NA	No	Metastatic	0.0606	7	0.7	TRUE	F	NA
P-0058811-T01-IM7	PSRC818_IMPACT	PRC	0	1	0	56	No	Lateral	No	No	NA	NA	5.8	0.32	FALSE	F	NA
P-0058999-T01-IM7	PSRC819_IMPACT	PRC	0	1	0	49	NA	NA	NA	NA	Metastatic	0.2968	6.6	0.72	TRUE	F	NA
P-0059047-T01-IM7	PSRC820_IMPACT	PRC	0	1	0	51	No	Circumferential	No	No	Metastatic	0.0904	6.6	0.78	TRUE	F	NA
P-0059409-T01-IM7	PSRC412_IMPACT	PRC	0	1	0	49	No	Circumferential	No	No	Metastatic	0.1132	3.3	0.18	FALSE	M	NA
P-0059640-T01-IM7	PSRC174_IMPACT	PRC	0	1	0	52	No	Partially circumferential	No	No	Locally advanced	0.3003	2.5	0.83	TRUE	M	NA
P-0059775-T01-IM7	PSRC172_IMPACT	PRC	0	1	0	74	No	Partially circumferential	No	No	Locally advanced	0	4.9	NA	NA	M	NA
P-0060010-T01-IM7	PSRC173_IMPACT	PRC	0	1	0	49	Yes	Partially circumferential	No	No	Locally advanced	0.2113	4.9	0.7	TRUE	M	NA
P-0060246-T01-IM7	PSRC821_IMPACT	PRC	0	1	0	41	No	Lateral	No	No	NA	0.2963	5.8	0.57	TRUE	F	NA
P-0060379-T01-IM7	PSRC175_IMPACT	PRC	0	1	0	52	Yes	NA	NA	No	Locally advanced	0.1602	5.8	0.36	FALSE	M	NA
P-0060483-T01-IM7	PSRC822_IMPACT	PRC	0	1	0	64	Yes	Circumferential	No	No	NA	0.0178	3.3	0.65	FALSE	F	NA
P-0060507-T01-IM7	PSRC695_IMPACT	PRC	0	1	1	76	No	Circumferential	No	Yes	Locally advanced	0.1406	5.8	0.77	TRUE	F	NA
P-0060715-T01-IM7	PSRC177_IMPACT	PRC	0	1	0	67	No	Partially circumferential	No	No	Locally advanced	0.0864	4.9	0.45	FALSE	M	NA
P-0060918-T01-IM7	PSRC823_IMPACT	PRC	0	1	0	39	No	Circumferential	No	No	NA	0.0031	9.9	0.28	FALSE	F	NA
P-0061191-T01-IM7	PSRC178_IMPACT	PRC	0	1	0	36	No	Partially circumferential	No	No	Locally advanced	0.1826	10.7	0.48	FALSE	M	NA
P-0061263-T01-IM7	PSRC644_IMPACT	PRC	0	1	0	67	NA	NA	NA	Yes	Metastatic	0.4569	3.3	0.94	TRUE	M	NA
P-0061362-T01-IM7	PSRC824_IMPACT	PRC	0	1	0	50	No	Lateral	No	Yes	NA	0.5463	2.5	0.83	TRUE	F	NA
P-0061583-T01-IM7	PSRC645_IMPACT	PRC	0	1	0	56	No	Lateral	No	No	Metastatic	0.1317	4.1	0.44	FALSE	M	NA
P-0061587-T01-IM7	PSRC210_IMPACT	PRC	0	1	0	49	No	Partially circumferential	No	Yes	Locally advanced	0.0426	5.8	0.15	FALSE	M	NA
P-0061615-T01-IM7	PSRC646_IMPACT	PRC	0	1	0	61	No	Circumferential	No	Yes	Locally advanced	0.139	8.2	0.73	TRUE	M	NA
P-0061786-T01-IM7	PSRC825_IMPACT	PRC	0	1	0	47	No	NA	NA	Yes	NA	0.3149	9.9	0.92	TRUE	F	NA
P-0061800-T01-IM7	PSRC647_IMPACT	PRC	0	1	1	82	No	Circumferential	No	NA	Metastatic	0.0445	6.6	NA	NA	M	NA
P-0061865-T01-IM7	PSRC826_IMPACT	PRC	0	1	0	42	Yes	NA	NA	No	Local	0.0308	8.2	0.056	FALSE	F	NA
P-0061939-T01-IM7	PSRC827_IMPACT	PRC	0	1	0	50	NA	NA	NA	Yes	Metastatic	0.0345	7.4	NA	NA	F	NA
P-0061977-T01-IM7	PSRC648_IMPACT	PRC	0	1	0	62	No	Circumferential	No	No	Metastatic	0.0743	4.9	0.32	FALSE	M	NA
P-0062016-T01-IM7	PSRC828_IMPACT	PRC	0	1	0	62	No	Circumferential	No	No	Metastatic	0.2827	4.1	0.83	TRUE	F	NA
P-0062377-T01-IM7	PSRC829_IMPACT	PRC	0	1	0	69	No	NA	NA	No	NA	0.2094	4.9	0.54	FALSE	F	NA
P-0062576-T01-IM7	PSRC830_IMPACT	PRC	0	1	0	60	No	Circumferential	No	Yes	Metastatic	0.2285	9.1	0.39	FALSE	F	NA
P-0062643-T01-IM7	PSRC187_IMPACT	PRC	0	1	0	40	Yes	NA	NA	Yes	Metastatic	0	4.1	NA	NA	M	NA
P-0062682-T01-IM7	PSRC696_IMPACT	PRC	0	1	1	80	No	NA	NA	Yes	Metastatic	0.1041	4.9	0.15	FALSE	F	NA
P-0062807-T01-IM7	PSRC649_IMPACT	PRC	0	1	0	69	No	NA	NA	No	Metastatic	0.0147	4.9	0.23	FALSE	M	NA
P-0062851-T01-IM7	PSRC697_IMPACT	PRC	0	1	1	81	Yes	Circumferential	No	No	Metastatic	0.1667	7.4	0.17	FALSE	F	NA
P-0063124-T01-IM7	PSRC015_IMPACT	SRC	1	0	0	71	Yes	Partially circumferential	No	Yes	Local	0.4651	2.5	NA	NA	M	BLOOD
P-0063150-T01-IM7	PSRC831_IMPACT	PRC	0	1	0	61	NA	NA	NA	No	Metastatic	0.19	6.6	0.39	FALSE	F	NA
P-0063277-T01-IM7	PSRC650_IMPACT	PRC	0	1	0	38	Yes	Partially circumferential	No	No	Locally advanced	0.1904	9.1	0.49	FALSE	M	NA
P-0063415-T01-IM7	PSRC006_IMPACT	SRC	1	0	0	74	No	Anterior	Yes	Yes	Locally advanced	0	4.9	NA	NA	M	BLOOD
P-0063599-T01-IM7	PSRC651_IMPACT	PRC	0	1	0	52	Yes	Partially circumferential	No	No	Metastatic	0.1803	4.1	0.21	FALSE	M	NA
P-0063640-T01-IM7	PSRC498_IMPACT	PRC	0	1	0	50	Yes	Anterior	Yes	Yes	Locally advanced	0.1021	2.5	NA	NA	M	NA
P-0063650-T01-IM7	PSRC182_IMPACT	PRC	0	1	0	68	No	Partially circumferential	No	Yes	Locally advanced	0.19	4.9	0.84	TRUE	M	NA
P-0063744-T01-IM7	PSRC457_IMPACT	PRC	0	1	0	32	Yes	Lateral	No	No	Locally advanced	0.3255	5.8	0.84	TRUE	M	NA
P-0063797-T01-IM7	PSRC832_IMPACT	PRC	0	1	0	63	No	Circumferential	No	No	Metastatic	0.2974	6.6	0.82	TRUE	F	NA
P-0063913-T01-IM7	PSRC652_IMPACT	PRC	0	1	0	59	Yes	NA	NA	Yes	Metastatic	0.3461	3.3	NA	NA	M	NA
P-0064037-T01-IM7	PSRC833_IMPACT	PRC	0	1	0	59	No	Circumferential	No	Yes	Metastatic	0	8.2	0.41	FALSE	F	NA
P-0064071-T01-IM7	PSRC834_IMPACT	PRC	0	1	0	29	Yes	Circumferential	No	No	NA	0.1326	5.8	0.75	TRUE	F	NA
P-0064121-T01-IM7	PSRC653_IMPACT	PRC	0	1	0	66	No	Partially circumferential	No	Yes	Locally advanced	0	5.8	0.2	FALSE	M	NA
P-0064124-T01-IM7	PSRC835_IMPACT	PRC	0	1	0	43	Yes	Lateral	No	Yes	NA	0.3609	6.6	0.63	TRUE	F	NA
P-0064170-T01-IM7	PSRC056_IMPACT	SRC	1	0	0	79	Yes	NA	NA	Yes	Local	0.1287	4.1	0.3	FALSE	M	BLOOD
P-0064385-T01-IM7	PSRC654_IMPACT	PRC	0	1	0	57	Yes	Posterior	No	No	Local	0.5485	6.6	0.75	TRUE	M	NA
P-0064425-T01-IM7	PSRC655_IMPACT	PRC	0	1	0	45	Yes	Partially circumferential	No	No	Locally advanced	0.1521	4.9	0.37	FALSE	M	NA
P-0064459-T01-IM7	PSRC395_IMPACT	PRC	0	1	0	55	No	Circumferential	No	No	Metastatic	0.0102	5.8	NA	NA	M	NA
P-0064703-T01-IM7	PSRC656_IMPACT	PRC	0	1	0	51	Yes	Posterior	No	No	Metastatic	0.0606	4.9	0.21	FALSE	M	NA
P-0064830-T01-IM7	PSRC836_IMPACT	PRC	0	1	0	65	No	Circumferential	No	No	NA	0.0367	6.6	0.52	FALSE	F	NA
P-0064882-T01-IM7	PSRC657_IMPACT	PRC	0	1	0	52	No	Partially circumferential	No	No	Metastatic	0	4.1	0.4	FALSE	M	NA
P-0064912-T01-IM7	PSRC658_IMPACT	PRC	0	1	0	32	No	Anterior	Yes	Yes	Metastatic	0.0842	1.6	0.29	FALSE	M	NA
P-0065131-T01-IM7	PSRC184_IMPACT	PRC	0	1	0	55	No	Partially circumferential	No	Yes	Locally advanced	0.2829	4.1	0.64	FALSE	M	NA
P-0065213-T01-IM7	PSRC185_IMPACT	PRC	0	1	0	58	Yes	Partially circumferential	No	No	Locally advanced	0.4678	5.8	0.77	TRUE	M	NA
P-0065272-T01-IM7	PSRC190_IMPACT	PRC	0	1	0	54	Yes	Partially circumferential	No	No	Locally advanced	0.0417	5.8	NA	NA	M	NA
P-0065318-T01-IM7	PSRC017_IMPACT	SRC	1	0	0	73	Yes	Anterior	Yes	Yes	Metastatic	0.4651	7.4	0.87	TRUE	M	BLOOD
P-0065526-T01-IM7	PSRC659_IMPACT	PRC	0	1	0	15	No	Posterior	No	No	Locally advanced	0.2855	4.1	0.73	TRUE	M	NA
P-0065529-T01-IM7	PSRC186_IMPACT	PRC	0	1	0	51	No	Circumferential	No	No	Locally advanced	0.0099	4.1	NA	NA	M	NA
P-0065637-T01-IM7	PSRC183_IMPACT	PRC	0	1	0	59	No	NA	NA	No	Locally advanced	0.0004	3.3	0.095	FALSE	M	NA
P-0065738-T01-IM7	PSRC660_IMPACT	PRC	0	1	1	76	No	Circumferential	No	Yes	Locally advanced	0.0094	0.8	NA	NA	M	NA
P-0065872-T01-IM7	PSRC837_IMPACT	PRC	0	1	0	44	NA	NA	NA	No	NA	0.3633	4.1	0.76	TRUE	F	NA
P-0065916-T01-IM7	PSRC661_IMPACT	PRC	0	1	0	52	No	Partially circumferential	No	Yes	Locally advanced	0.0931	5.8	NA	NA	M	NA
P-0065991-T01-IM7	PSRC662_IMPACT	PRC	0	1	1	75	No	Partially circumferential	No	Yes	Locally advanced	0.2319	2.5	0.91	TRUE	M	NA
P-0066041-T01-IM7	PSRC838_IMPACT	PRC	0	1	0	56	Yes	NA	NA	No	Metastatic	0.2347	6.6	0.39	FALSE	F	NA
P-0066051-T01-IM7	PSRC839_IMPACT	PRC	0	1	0	52	Yes	NA	NA	Yes	Local	0.0058	4.9	NA	NA	F	NA
P-0066240-T01-IM7	PSRC382_IMPACT	PRC	0	1	0	68	No	Circumferential	No	No	Metastatic	0.2751	4.9	0.81	FALSE	M	NA
P-0066347-T01-IM7	PSRC840_IMPACT	PRC	0	1	0	49	Yes	NA	NA	No	NA	0.1963	2.5	0.38	FALSE	F	NA
P-0066415-T01-IM7	PSRC698_IMPACT	PRC	0	1	1	81	Yes	Lateral	No	No	Metastatic	0.4297	5.8	0.63	TRUE	F	NA
P-0066749-T01-IM7	PSRC008_IMPACT	SRC	1	0	0	72	Yes	Posterior	No	Yes	Locally advanced	NA	6.6	0.37	FALSE	M	BLOOD
P-0067040-T01-IM7	PSRC663_IMPACT	PRC	0	1	0	42	No	Circumferential	No	Yes	Metastatic	0.1156	10.7	0.67	TRUE	M	NA
P-0067263-T01-IM7	PSRC664_IMPACT	PRC	0	1	0	47	NA	NA	NA	No	Locally advanced	0.0355	7.4	NA	NA	M	NA
P-0067297-T01-IM7	PSRC841_IMPACT	PRC	0	1	0	52	Yes	Anterior	Yes	No	NA	0.3001	6.6	0.73	TRUE	F	NA
P-0067314-T01-IM7	PSRC665_IMPACT	PRC	0	1	0	53	No	Anterior	Yes	No	Locally advanced	0.0213	4.9	0.079	FALSE	M	NA
P-0067349-T01-IM7	PSRC842_IMPACT	PRC	0	1	0	31	Yes	Anterior	Yes	No	NA	0.1864	4.1	0.37	FALSE	F	NA
P-0067406-T01-IM7	PSRC666_IMPACT	PRC	0	1	0	49	Yes	Partially circumferential	No	No	Locally advanced	0.1817	5.8	0.29	FALSE	M	NA
P-0067728-T01-IM7	PSRC667_IMPACT	PRC	0	1	0	45	Yes	Anterior	Yes	No	Local	0.0212	5.8	0.29	FALSE	M	NA
P-0068052-T01-IM7	PSRC843_IMPACT	PRC	0	1	0	64	Yes	NA	NA	Yes	NA	0.5213	1.6	0.73	TRUE	F	NA
P-0068422-T01-IM7	PSRC844_IMPACT	PRC	0	1	0	63	Yes	Anterior	Yes	NA	NA	0.216	0.8	0.68	FALSE	F	NA
P-0068754-T01-IM7	PSRC668_IMPACT	PRC	0	1	0	46	No	NA	NA	No	Metastatic	0.4994	5.8	0.79	TRUE	M	NA
P-0068773-T01-IM7	PSRC845_IMPACT	PRC	0	1	0	57	No	NA	NA	No	Metastatic	0.0153	1.6	NA	NA	F	NA
P-0068785-T01-IM7	PSRC846_IMPACT	PRC	0	1	0	49	Yes	Lateral	No	No	NA	0.1123	4.9	0.18	FALSE	F	NA
P-0068787-T01-IM7	PSRC669_IMPACT	PRC	0	1	1	74	No	Lateral	No	Yes	Locally advanced	0	7.4	0.37	FALSE	M	NA
P-0069332-T01-IM7	PSRC670_IMPACT	PRC	0	1	0	56	Yes	Lateral	No	No	Locally advanced	0.033	6.6	NA	NA	M	NA
P-0069669-T01-IM7	PSRC847_IMPACT	PRC	0	1	0	58	Yes	Circumferential	No	Yes	Metastatic	0.6089	7.4	0.77	TRUE	F	NA
P-0070053-T01-IM7	PSRC672_IMPACT	PRC	0	1	0	36	Yes	Partially circumferential	No	No	Locally advanced	0.0713	2.5	0.34	FALSE	M	NA
P-0070615-T01-IM7	PSRC848_IMPACT	PRC	0	1	0	40	No	NA	NA	No	NA	0.186	5.8	0.59	FALSE	F	NA
P-0070750-T01-IM7	PSRC673_IMPACT	PRC	0	1	0	71	No	Partially circumferential	No	No	Locally advanced	0.0228	4.9	0.26	FALSE	M	NA
P-0070905-T01-IM7	PSRC465_IMPACT	PRC	0	1	0	47	Yes	Lateral	No	No	Locally advanced	0.0247	6.6	0.43	FALSE	M	NA
P-0074829-T01-IM7	PSRC849_IMPACT	PRC	0	1	0	32	No	NA	NA	No	NA	0.1908	5.8	0.42	FALSE	F	NA
P-0074946-T01-IM7	PSRC850_IMPACT	PRC	0	1	0	44	NA	Posterior	No	NA	Metastatic	0.1906	5.8	0.71	TRUE	F	NA
P-0076840-T01-IM7	PSRC063_IMPACT	SRC	1	0	0	82	Yes	Anterior	Yes	Yes	Local	0.7902	4.1	0.46	FALSE	M	BLOOD
P-0077023-T01-IM7	PSRC428_IMPACT	PRC	0	1	0	58	Yes	Anterior	Yes	Yes	Locally advanced	0.1984	1.6	0.34	FALSE	M	NA
P-0079151-T01-IM7	PSRC058_IMPACT	SRC	1	0	0	79	No	NA	NA	Yes	Local	0.0804	2.5	0.6	FALSE	M	BLOOD
P-00JM003-T01-IM3	PSRC851_IMPACT	PRC	0	1	0	57	No	NA	NA	No	NA	0.0121	NA	NA	NA	F	NA
P-00JM004-T01-IM3	PSRC067_IMPACT	PRC	0	1	0	48	NA	NA	NA	No	Locally advanced	0.1301	NA	NA	NA	M	NA
P-00JM005-T01-IM3	PSRC852_IMPACT	PRC	0	1	0	74	No	Partially circumferential	No	No	NA	0.0976	NA	NA	NA	F	NA
P-00JM006-T01-IM3	PSRC068_IMPACT	PRC	0	1	0	53	No	NA	NA	No	Locally advanced	0.1835	NA	NA	NA	M	NA
P-00JM007-T01-IM3	PSRC069_IMPACT	PRC	0	1	0	38	Yes	NA	NA	No	Locally advanced	0	NA	NA	NA	M	NA
P-00JM014-T01-IM3	PSRC853_IMPACT	PRC	0	1	0	53	No	Partially circumferential	No	Yes	NA	0.1605	NA	NA	NA	F	NA
P-00JM015-T01-IM3	PSRC070_IMPACT	PRC	0	1	0	38	No	Partially circumferential	No	No	Locally advanced	0.2469	NA	NA	NA	M	NA
P-00JM017-T01-IM3	PSRC854_IMPACT	PRC	0	1	0	70	No	Partially circumferential	No	No	NA	0.0841	NA	NA	NA	F	NA
P-00JM019-T01-IM3	PSRC855_IMPACT	PRC	0	1	0	43	No	NA	NA	No	NA	0.1013	NA	NA	NA	F	NA
P-00JM020-T01-IM3	PSRC071_IMPACT	PRC	0	1	0	66	Yes	NA	NA	No	Locally advanced	0.099	NA	NA	NA	M	NA
P-00JM021-T01-IM3	PSRC699_IMPACT	PRC	0	1	1	77	Yes	Partially circumferential	No	No	Locally advanced	0.3027	NA	NA	NA	F	NA
P-00JM022-T01-IM3	PSRC856_IMPACT	PRC	0	1	0	45	Yes	NA	NA	No	Local	0.0523	NA	NA	NA	F	NA
P-00JM023-T01-IM3	PSRC857_IMPACT	PRC	0	1	0	66	No	Partially circumferential	No	No	NA	0.3068	NA	NA	NA	F	NA
P-00JM025-T01-IM3	PSRC858_IMPACT	PRC	0	1	0	45	Yes	NA	NA	No	NA	0.2547	NA	NA	NA	F	NA
P-00JM026-T01-IM3	PSRC859_IMPACT	PRC	0	1	0	58	No	NA	NA	No	NA	0.3566	NA	NA	NA	F	NA
P-00JM029-T01-IM3	PSRC860_IMPACT	PRC	0	1	0	52	No	Partially circumferential	No	No	NA	0.2223	NA	NA	NA	F	NA
P-00JM030-T01-IM3	PSRC861_IMPACT	PRC	0	1	0	45	Yes	NA	NA	Yes	NA	0.2787	NA	NA	NA	F	NA
P-00JM032-T01-IM3	PSRC862_IMPACT	PRC	0	1	0	69	Yes	Lateral	No	No	Local	0.0902	NA	NA	NA	F	NA
P-00JM034-T01-IM3	PSRC073_IMPACT	PRC	0	1	0	32	Yes	NA	NA	Yes	Locally advanced	0	NA	NA	NA	M	NA
P-00JM035-T01-IM3	PSRC074_IMPACT	PRC	0	1	0	66	No	Partially circumferential	No	No	Locally advanced	0.1867	NA	NA	NA	M	NA
P-00JM036-T01-IM3	PSRC075_IMPACT	PRC	0	1	0	42	Yes	Anterior	Yes	No	Locally advanced	0.3301	NA	NA	NA	M	NA
P-00JM037-T01-IM3	PSRC863_IMPACT	PRC	0	1	0	44	No	Partially circumferential	No	No	Metastatic	0.1941	NA	NA	NA	F	NA
P-00JM040-T01-IM3	PSRC076_IMPACT	PRC	0	1	0	49	No	Partially circumferential	No	Yes	Locally advanced	0.2094	NA	NA	NA	M	NA
P-00JM041-T01-IM3	PSRC077_IMPACT	PRC	0	1	0	62	No	Partially circumferential	No	No	Locally advanced	0	NA	NA	NA	M	NA
P-00JM042-T01-IM3	PSRC078_IMPACT	PRC	0	1	0	40	No	NA	NA	Yes	Locally advanced	0.1948	NA	NA	NA	M	NA
P-00JM044-T01-IM3	PSRC864_IMPACT	PRC	0	1	0	42	No	NA	NA	Yes	NA	0.4239	NA	NA	NA	F	NA
P-00JM046-T01-IM3	PSRC079_IMPACT	PRC	0	1	0	48	No	NA	NA	No	Locally advanced	0.1775	NA	NA	NA	M	NA
P-00JM048-T01-IM3	PSRC080_IMPACT	PRC	0	1	0	41	No	Posterior	No	No	Locally advanced	0.2848	NA	NA	NA	M	NA
P-00JM049-T01-IM3	PSRC081_IMPACT	PRC	0	1	0	44	No	Partially circumferential	No	No	Locally advanced	0.258	NA	NA	NA	M	NA
P-00JM050-T01-IM3	PSRC082_IMPACT	PRC	0	1	0	21	NA	NA	NA	No	Locally advanced	0.0846	NA	NA	NA	M	NA
P-00JM051-T01-IM3	PSRC865_IMPACT	PRC	0	1	0	41	Yes	Posterior	No	No	NA	0.3799	NA	NA	NA	F	NA
P-00JM054-T01-IM3	PSRC866_IMPACT	PRC	0	1	0	44	Yes	Partially circumferential	No	No	NA	0.3547	NA	NA	NA	F	NA
P-00JM055-T01-IM3	PSRC084_IMPACT	PRC	0	1	1	69	Yes	Anterior	Yes	No	Locally advanced	0.1969	NA	NA	NA	M	NA
P-00JM056-T01-IM3	PSRC867_IMPACT	PRC	0	1	0	62	Yes	NA	NA	No	NA	0.462	NA	NA	NA	F	NA
P-00JM058-T01-IM3	PSRC868_IMPACT	PRC	0	1	0	39	No	Posterior	No	Yes	NA	0.2401	NA	NA	NA	F	NA
P-00JM059-T01-IM3	PSRC085_IMPACT	PRC	0	1	0	53	No	NA	NA	Yes	Locally advanced	0.1202	NA	NA	NA	M	NA
P-00JM060-T01-IM3	PSRC086_IMPACT	PRC	0	1	0	57	No	NA	NA	No	Locally advanced	0.2174	NA	NA	NA	M	NA
P-00JM061-T01-IM3	PSRC869_IMPACT	PRC	0	1	0	67	No	NA	NA	No	NA	0.3889	NA	NA	NA	F	NA
P-00JM062-T01-IM3	PSRC087_IMPACT	PRC	0	1	0	47	No	Partially circumferential	No	No	Locally advanced	0	NA	NA	NA	M	NA
P-00JM063-T01-IM3	PSRC088_IMPACT	PRC	0	1	0	51	No	Partially circumferential	No	No	Locally advanced	0.1622	NA	NA	NA	M	NA
P-00JM065-T01-IM3	PSRC870_IMPACT	PRC	0	1	0	50	No	Partially circumferential	No	No	NA	0.3235	NA	NA	NA	F	NA
P-00JM067-T01-IM5	PSRC871_IMPACT	PRC	0	1	0	37	Yes	Posterior	No	No	NA	0.1111	NA	NA	NA	F	NA
P-00JM069-T01-IM5	PSRC700_IMPACT	PRC	0	1	1	80	Yes	Partially circumferential	No	Yes	Locally advanced	0.3037	NA	NA	NA	F	NA
P-00JM070-T01-IM5	PSRC872_IMPACT	PRC	0	1	0	68	No	NA	NA	No	NA	0.234	NA	NA	NA	F	NA
P-00JM075-T01-IM5	PSRC089_IMPACT	PRC	0	1	0	44	No	Anterior	Yes	No	Locally advanced	0.0622	NA	NA	NA	M	NA
P-00JM076-T01-IM5	PSRC090_IMPACT	PRC	0	1	0	46	No	Partially circumferential	No	Yes	Locally advanced	0.0466	NA	NA	NA	M	NA
P-00JM077-T01-IM5	PSRC091_IMPACT	PRC	0	1	0	58	Yes	Lateral	No	Yes	Locally advanced	0.1059	NA	NA	NA	M	NA
P-00JM078-T01-IM5	PSRC092_IMPACT	PRC	0	1	0	51	Yes	Posterior	No	No	Locally advanced	0.4223	NA	NA	NA	M	NA
P-00JM080-T01-IM5	PSRC093_IMPACT	PRC	0	1	0	65	No	NA	NA	No	Locally advanced	0.1322	NA	NA	NA	M	NA
P-00JM082-T01-IM5	PSRC873_IMPACT	PRC	0	1	1	59	No	Partially circumferential	No	No	NA	0.1423	NA	NA	NA	F	NA
P-00JM083-T01-IM5	PSRC094_IMPACT	PRC	0	1	1	57	Yes	Anterior	Yes	Yes	Locally advanced	0.126	NA	NA	NA	M	NA
P-00JM084-T01-IM5	PSRC095_IMPACT	PRC	0	1	0	60	No	Circumferential	No	No	Locally advanced	0.2625	NA	NA	NA	M	NA
P-00JM087-T01-IM5	PSRC096_IMPACT	PRC	0	1	0	38	Yes	NA	NA	No	Locally advanced	0.5604	NA	NA	NA	M	NA
P-00JM088-T01-IM5	PSRC874_IMPACT	PRC	0	1	0	47	Yes	Posterior	No	No	NA	0.1542	NA	NA	NA	F	NA
P-00JM089-T01-IM5	PSRC875_IMPACT	PRC	0	1	0	43	NA	NA	NA	No	NA	0.0012	NA	NA	NA	F	NA
P-00JM090-T01-IM5	PSRC097_IMPACT	PRC	0	1	0	48	No	Partially circumferential	No	No	Locally advanced	0.0261	NA	NA	NA	M	NA
P-00JM091-T01-IM5	PSRC876_IMPACT	PRC	0	1	0	43	No	Partially circumferential	No	No	NA	0.4353	NA	NA	NA	F	NA
P-00JM092-T01-IM5	PSRC098_IMPACT	PRC	0	1	0	57	Yes	Lateral	No	No	Locally advanced	0.4391	NA	NA	NA	M	NA
P-00JM093-T01-IM5	PSRC099_IMPACT	PRC	0	1	1	59	No	Lateral	No	No	Locally advanced	0.0976	NA	NA	NA	M	NA
P-00JM094-T01-IM5	PSRC100_IMPACT	PRC	0	1	0	38	Yes	Anterior	Yes	No	Locally advanced	0.523	NA	NA	NA	M	NA
P-00JM095-T01-IM5	PSRC101_IMPACT	PRC	0	1	0	52	No	Partially circumferential	No	No	Locally advanced	0	NA	NA	NA	M	NA
P-00JM098-T01-IM5	PSRC102_IMPACT	PRC	0	1	0	47	Yes	Partially circumferential	No	No	Locally advanced	0.1816	NA	NA	NA	M	NA
P-00JM101-T01-IM5	PSRC877_IMPACT	PRC	0	1	0	40	NA	Posterior	No	No	Local	0.0261	NA	NA	NA	F	NA
P-00JM104-T01-IM5	PSRC103_IMPACT	PRC	0	1	0	48	No	Partially circumferential	No	No	Locally advanced	0.0014	NA	NA	NA	M	NA
P-00JM110-T01-IM5	PSRC878_IMPACT	PRC	0	1	0	71	Yes	NA	NA	No	NA	0.0522	NA	NA	NA	F	NA
P-00JM117-T01-IM5	PSRC879_IMPACT	PRC	0	1	0	53	No	NA	NA	No	NA	0.2051	NA	NA	NA	F	NA
P-00JM118-T01-IM5	PSRC880_IMPACT	PRC	0	1	0	62	No	NA	NA	Yes	Metastatic	0.0023	NA	NA	NA	F	NA
P-00JM119-T01-IM5	PSRC881_IMPACT	PRC	0	1	0	44	No	Partially circumferential	No	No	NA	0.078	NA	NA	NA	F	NA
P-00JM122-T01-IM5	PSRC108_IMPACT	PRC	0	1	0	44	No	Partially circumferential	No	No	Locally advanced	0.1323	NA	NA	NA	M	NA
P-00JM123-T01-IM5	PSRC109_IMPACT	PRC	0	1	0	52	No	Circumferential	No	No	Locally advanced	0.1622	NA	NA	NA	M	NA
P-00JM124-T01-IM5	PSRC882_IMPACT	PRC	0	1	0	37	Yes	Lateral	No	No	NA	0.081	NA	NA	NA	F	NA
P-00JM125-T01-IM5	PSRC883_IMPACT	PRC	0	1	0	48	Yes	Lateral	No	No	NA	0.2672	NA	NA	NA	F	NA
P-00JM126-T01-IM5	PSRC884_IMPACT	PRC	0	1	0	40	No	Partially circumferential	No	No	NA	0.2218	NA	NA	NA	F	NA
P-00JM128-T01-IM5	PSRC885_IMPACT	PRC	0	1	0	47	No	Partially circumferential	No	Yes	NA	0.2847	NA	NA	NA	F	NA
P-00JM129-T01-IM5	PSRC701_IMPACT	PRC	0	1	0	75	No	Partially circumferential	No	No	Locally advanced	0.0199	NA	NA	NA	F	NA
P-00JM130-T01-IM5	PSRC886_IMPACT	PRC	0	1	0	59	Yes	Posterior	No	Yes	NA	0.1438	NA	NA	NA	F	NA
P-00JM132-T01-IM5	PSRC887_IMPACT	PRC	0	1	0	53	No	Partially circumferential	No	No	Metastatic	0.0635	NA	NA	NA	F	NA
P-00JM133-T01-IM5	PSRC888_IMPACT	PRC	0	1	0	30	Yes	Lateral	No	No	Local	0.2667	NA	NA	NA	F	NA
P-00JM136-T01-IM5	PSRC889_IMPACT	PRC	0	1	0	60	Yes	Partially circumferential	No	No	NA	0.4947	NA	NA	NA	F	NA
P-00JM137-T01-IM5	PSRC890_IMPACT	PRC	0	1	0	70	NA	NA	NA	No	Metastatic	0.1257	NA	NA	NA	F	NA
P-00JM140-T01-IM5	PSRC891_IMPACT	PRC	0	1	0	68	No	Lateral	No	Yes	NA	0.0924	NA	NA	NA	F	NA
P-00JM143-T01-IM5	PSRC892_IMPACT	PRC	0	1	0	47	Yes	Partially circumferential	No	No	NA	0.0375	NA	NA	NA	F	NA
P-00JM144-T01-IM5	PSRC893_IMPACT	PRC	0	1	0	48	No	Partially circumferential	No	No	NA	0.0999	NA	NA	NA	F	NA
P-00JM146-T01-IM5	PSRC110_IMPACT	PRC	0	1	0	55	No	Circumferential	No	No	Locally advanced	0	NA	NA	NA	M	NA
P-00JM150-T01-IM5	PSRC111_IMPACT	PRC	0	1	0	41	No	Circumferential	No	No	Locally advanced	0	NA	NA	NA	M	NA
P-00JM151-T01-IM5	PSRC112_IMPACT	PRC	0	1	0	58	No	Lateral	No	No	Locally advanced	0.3003	NA	NA	NA	M	NA
P-00JM152-T01-IM5	PSRC894_IMPACT	PRC	0	1	0	40	No	Partially circumferential	No	No	NA	0.0856	NA	NA	NA	F	NA
P-00JM153-T01-IM5	PSRC895_IMPACT	PRC	0	1	0	59	No	NA	NA	No	NA	0.021	NA	NA	NA	F	NA
P-00JM155-T01-IM5	PSRC896_IMPACT	PRC	0	1	0	29	No	Partially circumferential	No	No	Metastatic	0.4846	NA	NA	NA	F	NA
P-00JM157-T01-IM5	PSRC113_IMPACT	PRC	0	1	0	46	No	Posterior	No	No	Locally advanced	0.3835	NA	NA	NA	M	NA
P-00JM158-T01-IM5	PSRC897_IMPACT	PRC	0	1	0	53	Yes	Partially circumferential	No	No	NA	0.2378	NA	NA	NA	F	NA
s_C_46D50X_P001_d01	PSRC051_IMPACT	SRC	1	0	0	77	No	Anterior	Yes	Yes	Metastatic	0.7444	NA	NA	NA	M	POOLED
s_C_5U25TR_P001_d01	PSRC060_IMPACT	SRC	1	0	0	77	Yes	Anterior	Yes	Yes	Locally advanced	0.2522	NA	NA	NA	M	PROXIMAL RESECTION MARGIN
s_C_CAYX31_P001_d01	PSRC048_IMPACT	SRC	1	0	0	85	No	Partially circumferential	No	No	NA	0.3634	NA	NA	NA	M	PROXIMAL RESECTION MARGIN
s_C_EN5TM0_P001_d01	PSRC035_IMPACT	SRC	1	0	0	88	No	Posterior	No	No	Local	0.4355	NA	NA	NA	M	POOLED
s_C_F2AN0K_P001_d01	PSRC052_IMPACT	SRC	1	0	0	85	Yes	Anterior	Yes	No	NA	0.4364	NA	NA	NA	M	POOLED
s_C_H35PAE_P001_d01	PSRC023_IMPACT	SRC	1	0	0	79	No	Lateral	No	Yes	Metastatic	0.2661	NA	NA	NA	M	POOLED
s_C_M4FH1K_M001_d01	PSRC064_IMPACT	SRC	1	0	0	59	No	Circumferential	No	No	Locally advanced	0.5672	NA	NA	NA	M	BLOOD
s_C_M90NHT_P001_d01	PSRC059_IMPACT	SRC	1	0	0	78	Yes	Partially circumferential	No	Yes	Locally advanced	0.1723	NA	NA	NA	M	PROXIMAL RESECTION MARGIN

## Sheet: eTable 12. WES Data
eTable 3. Additional information for patients sequenced with WES
WES_sequencing_ID	Sample_ID	Dataset	Sex	Number_of_mutations	SBS1.observed	SBS1.pvalue	SBS2.observed	SBS2.pvalue	SBS3.observed	SBS3.pvalue	SBS4.observed	SBS4.pvalue	SBS5.observed	SBS5.pvalue	SBS6.observed	SBS6.pvalue	SBS7a.observed	SBS7a.pvalue	SBS7b.observed	SBS7b.pvalue	SBS7c.observed	SBS7c.pvalue	SBS7d.observed	SBS7d.pvalue	SBS8.observed	SBS8.pvalue	SBS9.observed	SBS9.pvalue	SBS10a.observed	SBS10a.pvalue	SBS10b.observed	SBS10b.pvalue	SBS11.observed	SBS11.pvalue	SBS12.observed	SBS12.pvalue	SBS13.observed	SBS13.pvalue	SBS14.observed	SBS14.pvalue	SBS15.observed	SBS15.pvalue	SBS16.observed	SBS16.pvalue	SBS17a.observed	SBS17a.pvalue	SBS17b.observed	SBS17b.pvalue	SBS18.observed
s_C_P6VVKP_P001_d01	PSRC002_WES	SRC	Male	105	0.13189	0	0.00123739	0.356	3.81677e-12	0.857	8.20029e-13	0.868	1.3369e-10	0.397	0.0424643	0.054	6.10234e-13	0.786	1.54246e-11	0.5	0.0944152	0.009	1.72992e-11	0.484	3.67931e-12	0.763	1.00678e-10	0.42	0.0212854	0.098	0.0318087	0.063	1.19672e-11	0.548	0.0501521	0.071	0.0145525	0.173	1.77798e-12	0.754	8.65251e-10	0.322	0.0766454	0.022	2.27009e-12	0.692	0.00504538	0.277	1.07058e-11
s_C_CR52MM_P002_d02	PSRC003_WES	SRC	Male	83	0.551983	0	5.99513e-13	0.8	4.04304e-11	0.556	1.22198e-12	0.772	1.67674e-10	0.381	2.419e-09	0.339	2.90167e-12	0.616	1.79581e-12	0.693	0.0559353	0.062	1.09513e-14	0.953	1.95264e-09	0.32	9.23667e-11	0.394	0.00883485	0.204	6.5455e-12	0.482	4.51332e-11	0.423	0.00958675	0.255	0.0232168	0.141	0.0127803	0.211	0.0694483	0.048	0.0648412	0.061	0.0137108	0.164	0.0131133	0.138	1.14932e-10
s_C_JX9JHM_P001_d01	PSRC006_WES	SRC	Male	89	0.279712	0	0.00398797	0.254	1.04974e-11	0.576	8.13701e-12	0.569	7.52087e-11	0.361	1.2216e-10	0.328	2.02314e-11	0.405	2.26121e-11	0.408	6.32206e-12	0.498	1.045e-14	0.97	3.4134e-10	0.219	0.00062638	0.139	9.01763e-13	0.694	8.09315e-12	0.4	5.75874e-11	0.336	1.11087e-12	0.776	0.0570025	0.041	0.0371345	0.064	5.0562e-12	0.498	0.110567	0.018	0.00421569	0.233	1.699e-11	0.387	0.0035517
s_C_33XALX_P002_d02	PSRC008_WES	SRC	Male	176	0.355014	0	0.0154453	0.128	0.0509442	0.049	1.99332e-11	0.604	9.75987e-11	0.56	1.61964e-08	0.324	0.0124698	0.143	5.21305e-10	0.402	7.73963e-11	0.407	0.00141923	0.288	0.0629982	0.029	1.40717e-12	0.851	0.0103949	0.128	3.50288e-10	0.348	1.84564e-12	0.766	8.93037e-12	0.588	0.0216604	0.087	1.36424e-11	0.524	9.63942e-11	0.321	5.58736e-13	0.876	0.0424052	0.048	0.00688409	0.175	0.0357051
s_C_MNLA8T_P001_d01	PSRC009_WES	SRC	Male	122	0.248764	0	0.0377128	0.035	3.11993e-08	0.404	1.49357e-11	0.649	6.27194e-13	0.954	1.61629e-10	0.409	2.81175e-11	0.452	6.15789e-12	0.576	1.08735e-12	0.775	3.09588e-13	0.857	3.10756e-11	0.519	9.9746e-11	0.413	0.098553	0.009	0.0887724	0.023	7.55539e-12	0.579	2.46772e-11	0.494	1.8579e-12	0.642	0.0188482	0.138	8.69166e-11	0.316	0.0411144	0.077	1.69039e-12	0.746	9.61829e-16	0.996	9.73639e-11
s_C_F5MTD0_P001_d01	PSRC012_WES	SRC	Male	97	0.281514	0	3.45731e-12	0.616	1.39148e-12	0.895	0.00410284	0.308	3.35979e-11	0.507	3.12297e-10	0.327	0.104528	0.008	1.29981e-10	0.344	0.00674495	0.247	0.07813	0.032	0.0117132	0.199	0.0126397	0.18	5.09995e-13	0.773	2.46135e-11	0.372	3.48661e-11	0.397	1.19704e-11	0.504	0.0831559	0.01	2.21178e-11	0.428	5.98599e-13	0.814	0.016272	0.143	7.52576e-14	0.924	1.556e-12	0.697	1.62232e-12
s_C_ECM8TT_P002_d02	PSRC013_WES	SRC	Male	176	0.384641	0	0.00520337	0.331	7.51503e-10	0.929	5.59137e-12	0.884	0.0357927	0.412	1.2085e-11	0.632	6.69765e-12	0.669	9.85138e-11	0.528	9.16168e-12	0.734	1.40115e-15	0.992	0.00243846	0.419	0.0547859	0.131	2.07782e-10	0.416	0.0448948	0.029	1.47163e-11	0.598	5.29462e-13	0.899	0.0100411	0.231	1.37619e-11	0.582	1.32306e-11	0.473	0.0256234	0.118	0.00870187	0.18	0.0148474	0.093	3.37558e-10
s_C_6TKR0Y_P001_d01	PSRC014_WES	SRC	Male	113	0.175758	0	7.25162e-13	0.726	1.02999e-12	0.819	7.52049e-10	0.29	1.85459e-11	0.457	0.131613	0	0.0195192	0.138	4.45069e-10	0.308	5.41447e-13	0.826	0.0126166	0.184	0.0700468	0.029	6.53614e-13	0.842	0.0192729	0.105	0.0909615	0.004	9.47658e-10	0.314	3.98275e-08	0.225	0.0384994	0.06	3.3142e-12	0.622	0.0781455	0.029	0.0404642	0.09	0.0145357	0.173	1.175e-12	0.715	3.62386e-12
s_C_7F0F22_P001_d01	PSRC016_WES	SRC	Male	137	0.525702	0	0.0137077	0.084	4.16527e-09	0.414	1.00497e-10	0.489	5.92439e-13	0.911	0.0632224	0.024	3.82692e-11	0.536	9.9002e-12	0.68	0.00225115	0.25	0.0213854	0.08	0.0838287	0.009	1.34043e-12	0.852	3.1197e-12	0.746	0.0944604	0.018	2.17186e-12	0.779	5.9029e-14	0.938	0.0119678	0.111	1.27528e-10	0.401	6.74388e-11	0.382	2.25784e-11	0.392	0.00889307	0.119	9.9839e-12	0.607	0.0120719
s_C_JH5PMJ_P002_d02	PSRC017_WES	SRC	Male	175	0.293429	0	0.00154652	0.389	0.170521	0.01	4.59472e-12	0.893	1.54659e-10	0.789	0.00645941	0.328	9.10203e-12	0.645	1.64126e-13	0.932	0.0117468	0.286	0.032821	0.095	2.39986e-10	0.547	1.48676e-10	0.604	0.0102123	0.161	0.0126443	0.145	2.20949e-13	0.929	3.42745e-13	0.952	0.0175475	0.137	1.53444e-12	0.831	0.0966551	0.025	0.0060063	0.241	0.0169007	0.142	0.0410799	0.047	1.26787e-13
s_C_K4CY9U_M003_d02	PSRC020_WES	SRC	Male	270	0.267324	0	0.0224963	0.034	1.09947e-10	0.674	5.24944e-11	0.604	2.99939e-11	0.721	8.51357e-11	0.508	1.98862e-11	0.579	3.51223e-12	0.7	5.16512e-13	0.879	0.00647709	0.248	1.07459e-10	0.49	4.32455e-12	0.818	0.00755906	0.118	3.00289e-12	0.718	3.22561e-12	0.725	0.0272661	0.069	0.051576	0.028	8.11041e-11	0.455	4.14465e-12	0.67	0.0307807	0.07	8.6765e-10	0.351	0.00499524	0.205	0.040659
s_C_K99T0C_P002_d02	PSRC022_WES	SRC	Male	125	0.502138	0	0.00034865	0.379	0.0359481	0.101	5.39557e-11	0.53	6.91913e-09	0.271	5.37437e-09	0.354	1.97774e-12	0.751	2.32719e-13	0.904	3.83156e-13	0.835	0.0209086	0.107	1.54228e-09	0.226	3.0113e-08	0.151	0.0044699	0.233	3.7984e-10	0.328	3.80233e-11	0.484	2.22033e-10	0.307	0.00115786	0.315	1.19474e-11	0.518	5.89819e-11	0.316	1.41385e-10	0.209	0.00234927	0.24	6.79179e-13	0.807	3.60823e-13
s_C_CAYX31_P003_d03	PSRC048_WES	SRC	Male	348	0.387557	0	0.0345593	0.016	0.00495288	0.371	1.52554e-11	0.718	1.83268e-09	0.506	3.3927e-10	0.373	7.54864e-13	0.82	1.18109e-09	0.376	8.09388e-12	0.646	6.41662e-12	0.6	0.00210076	0.265	0.0171631	0.11	3.474e-11	0.454	0.102398	0.023	7.94977e-09	0.361	0.0292226	0.067	0.0294445	0.074	2.50042e-12	0.798	1.68372e-10	0.334	7.80617e-13	0.809	0.0018727	0.187	0.00923512	0.083	4.38527e-10
s_C_HR5FRW_P002_d02	PSRC058_WES	SRC	Male	106	0.175086	0	1.30354e-12	0.764	1.06762e-11	0.866	7.71085e-12	0.738	2.65665e-10	0.484	0.0146397	0.269	3.6573e-11	0.453	6.34232e-09	0.388	0.101654	0.02	1.98371e-13	0.911	8.81854e-11	0.531	0.0375328	0.178	0.0236687	0.105	2.21559e-13	0.875	3.63146e-13	0.894	2.58511e-12	0.816	0.0394562	0.04	3.77337e-13	0.898	0.148485	0.005	5.10411e-13	0.884	0.0109699	0.225	8.03777e-12	0.54	1.90008e-09
s_C_M90NHT_P004_d04	PSRC059_WES	SRC	Male	68	0.171127	0	0.00602628	0.276	4.05749e-13	0.939	1.97523e-11	0.478	2.06214e-10	0.281	8.13387e-12	0.514	0.0518658	0.044	0.0587504	0.033	9.10982e-13	0.796	0.0826503	0.016	8.34762e-13	0.843	8.6013e-09	0.144	7.3995e-12	0.466	2.79619e-10	0.311	0.02854	0.131	8.09717e-11	0.327	0.0280263	0.116	2.83118e-12	0.649	2.8867e-12	0.645	4.90406e-09	0.195	0.0305127	0.098	3.49183e-12	0.592	6.03048e-12
s_C_5U25TR_P003_d03	PSRC060_WES	SRC	Male	207	0.382815	0	0.0417369	0.01	8.89621e-07	0.294	2.19468e-12	0.815	9.00021e-11	0.522	1.71782e-08	0.369	3.97308e-11	0.589	2.94607e-10	0.463	0.00616543	0.2	5.98741e-11	0.554	3.9431e-12	0.816	1.38808e-12	0.846	1.32213e-11	0.636	0.0914357	0.026	0.00965023	0.181	3.08044e-13	0.861	3.53104e-11	0.527	0.046731	0.056	0.0905201	0.027	9.72091e-13	0.809	0.00568325	0.176	7.38562e-13	0.85	0.0468968
s_C_P74H4L_P002_d02	PSRC063_WES	SRC	Male	122	0.389588	0	7.69671e-12	0.501	6.22202e-13	0.882	2.98827e-10	0.29	3.09045e-11	0.397	1.20966e-10	0.283	0.0296075	0.067	0.0493816	0.026	3.14465e-12	0.658	3.76406e-11	0.336	0.0170297	0.12	4.74026e-13	0.859	2.18438e-13	0.845	5.0053e-11	0.287	1.30376e-10	0.318	1.24058e-12	0.752	2.3175e-12	0.607	3.20001e-11	0.321	4.07544e-11	0.279	3.33949e-13	0.866	0.00249439	0.176	1.06473e-12	0.784	0.0199718
s_C_L3LHNE_P001_d	PSRC275_WES	PRC	Male	192	0.420035	0	2.07e-16	0.9972	1.34e-08	0.395	0.075342	0.012	2.66e-11	0.8021	3.28e-10	0.4721	4.37e-11	0.4941	0.0796333	0.0141	2.24e-12	0.8119	0.0218996	0.1295	1.53e-11	0.8038	4.01e-12	0.8866	6.3e-12	0.6201	9.91e-12	0.6058	2.28e-10	0.4767	1.26e-14	0.9863	0.0391901	0.0497	2.82e-13	0.904	6.65e-06	0.3434	8.2e-15	0.9878	0.00878962	0.199	0.00417359	0.2351	1.44e-12
s_C_VXH8AJ_P002_d	PSRC428_WES	PRC	Male	93	0.367805	0	0.0222569	0.0824	8.09e-11	0.4176	2.35e-09	0.3108	2.54e-12	0.7903	5.57e-11	0.3858	0.0179511	0.1563	0.0630713	0.0509	1.4e-12	0.71	1.11e-13	0.9147	3.19e-10	0.2711	6.5e-12	0.5825	2.48e-11	0.345	9.01e-12	0.4381	3.18e-11	0.4041	1.47e-14	0.9727	0.0234026	0.1134	1.19e-13	0.9068	2.38e-11	0.3874	1.8e-14	0.9715	7.1e-13	0.7269	0.0101732	0.1965	2.99e-10
s_C_WRDUDW_P002_d	PSRC436_WES	PRC	Male	182	0.259072	0	0.00538584	0.174	8.38e-13	0.838	1.55e-13	0.9194	8.51e-13	0.8201	4.87e-12	0.5431	0.0105339	0.1311	3.72e-12	0.5545	2.2e-11	0.3408	0.0155362	0.0902	1.88e-11	0.4038	2.14e-11	0.3699	0.0447914	0.0418	0.0317434	0.062	2.05e-12	0.6535	4.69e-11	0.3582	1.19e-09	0.2912	2.8e-12	0.5728	0.014199	0.1549	0.00712589	0.1718	1.45e-07	0.2657	9.55e-14	0.9192	2.12e-08
s_C_VXN4DV_P001_d	PSRC470_WES	PRC	Male	86	0.419751	0	0.0440736	0.0214	3.3e-12	0.6416	1.67e-12	0.7239	2.6e-11	0.2514	8.97e-11	0.3174	8.45e-11	0.3018	7.42e-12	0.4897	0.0242072	0.0717	1.8e-13	0.8579	1.72e-12	0.7448	0.00358749	0.0802	6.52e-12	0.4285	5.64e-14	0.9157	0.030262	0.0724	4.21e-13	0.8194	0.0533367	0.0366	2.53e-13	0.8487	0.0336928	0.1137	3.03e-13	0.8746	5.84e-14	0.932	0.0102084	0.1665	6.78e-10
s_C_FD94EN_P001_d	PSRC471_WES	PRC	Male	86	0.27356	0	4.56e-12	0.5097	0.0476697	0.132	1.22e-10	0.4427	1.6e-10	0.4302	0.0328635	0.1395	4.45e-12	0.5557	5.66e-11	0.399	2.15e-12	0.7085	2.87e-14	0.9607	0.00937591	0.263	8.21e-13	0.8739	0.0386967	0.0443	1.7e-10	0.3559	1.67e-12	0.7141	7.04e-13	0.8341	7.9e-14	0.9122	3.04e-12	0.6268	0.100214	0.042	1.79e-08	0.2636	0.0176252	0.1634	0.0177974	0.1466	6.94e-12
s_C_U02KYY_P002_d	PSRC529_WES	PRC	Male	103	0.613366	0	2.39e-11	0.5669	9.33e-13	0.9751	8.21e-11	0.6157	8.2e-11	0.7007	0.00764986	0.3209	4.45e-11	0.4882	1.27e-11	0.64	5.08e-12	0.6909	1.63e-12	0.7541	2.35e-10	0.5336	0.0390024	0.1409	4.35e-12	0.5895	0.0218156	0.11	5.31e-11	0.5316	4.97e-11	0.5587	0.069742	0.0443	6.57e-13	0.7938	2.88e-09	0.3079	0.0135857	0.1826	1.96e-14	0.9662	1.48e-12	0.7709	4.59e-10
s_C_P9ED0M_P002_d	PSRC534_WES	PRC	Male	135	0.383362	0	0.00069231	0.335	0.092949	0.0532	9.43e-14	0.962	2.7e-10	0.5214	0.0833783	0.015	0.0496154	0.0359	5.35e-10	0.3979	2.53e-12	0.725	1.08e-11	0.5782	1.43e-12	0.8814	2.16e-12	0.8535	0.00340114	0.2953	3.71e-12	0.6264	2.07e-10	0.4203	1.87e-10	0.446	6.42e-13	0.7929	4.29e-12	0.6511	0.144916	0.0369	0.013653	0.1901	0.00927157	0.2031	0.00953751	0.1802	3.54e-13
s_C_C0FKPN_P001_d	PSRC552_WES	PRC	Male	325	0.281075	0	1.81e-06	0.2883	9.58e-14	0.928	3.73e-12	0.6039	1.3e-12	0.7372	0.00254251	0.1822	0.00269498	0.1853	4.32e-11	0.3269	2.34e-11	0.3041	2.83e-12	0.5693	7.22e-12	0.418	1.65e-11	0.2766	0.0108309	0.0837	8.39e-11	0.287	1.29e-10	0.3134	2.08e-10	0.2154	0.00063863	0.2437	6.68e-13	0.7521	1.38e-07	0.2151	3.01e-13	0.8557	7.27e-11	0.2679	2.02e-11	0.3472	0.0298839
s_C_4TVFWV_P001_d	PSRC585_WES	PRC	Male	118	0.402273	0	7.42e-11	0.3753	2.74e-12	0.9718	4.23e-12	0.8272	6.9e-12	0.897	0.0156778	0.2258	1.48e-09	0.3853	2.68e-10	0.4374	0.038146	0.0971	4.02e-13	0.8796	7.06e-14	0.9757	4.47e-11	0.6717	1.01e-12	0.7883	0.0487171	0.0497	6.81e-11	0.508	3.16e-12	0.7711	0.0219515	0.1087	2.47e-12	0.7379	0.0870937	0.0798	2.6e-13	0.9152	0.00757973	0.2207	3.05e-12	0.673	0.059622
s_C_DFNV5L_P001_d	PSRC588_WES	PRC	Male	109	0.549129	0	1.7e-13	0.8865	4.9e-11	0.8686	3.1e-12	0.8221	1.88e-10	0.5718	2.77e-10	0.434	2.24e-12	0.721	1.18e-10	0.4401	0.0222624	0.1615	9.99e-14	0.9198	2.67e-11	0.6748	5.41e-12	0.8041	9.04e-14	0.9277	3.48e-12	0.651	0.0133925	0.2479	1.8e-10	0.4618	0.0239244	0.1046	1.38e-14	0.969	0.00561084	0.2757	0.00733157	0.2394	4.64e-13	0.8583	0.015958	0.1306	7.04e-13
s_C_PDAKH0_P002_d	PSRC717_WES	PRC	Female	48	0.458384	0	0.00413047	0.1699	2.04e-11	0.2012	3.69e-15	0.9695	1.01e-11	0.3089	1.88e-12	0.6469	0.0515355	0.0614	0.0841485	0.0564	2.43e-12	0.5758	5.02e-14	0.9153	9.94e-13	0.6958	1.11e-11	0.3931	3.04e-12	0.5462	1.57e-10	0.2141	4.2e-11	0.3439	2.77e-12	0.5984	0.0203499	0.1222	3.75e-13	0.7825	2.07e-11	0.3337	1.11e-12	0.6507	3.3e-11	0.2719	4.27e-13	0.8109	8.3e-12
s_C_2FUDWV_P001_d	PSRC772_WES	PRC	Female	189	0.476205	0	0.00552162	0.2193	2.03e-10	0.9224	3.43e-11	0.7549	2.44e-10	0.7609	1.85e-07	0.4489	6.14e-11	0.5559	0.0509521	0.0514	0.00109133	0.4004	0.0267574	0.0744	0.0266223	0.2381	5.27e-12	0.8865	0.0187562	0.0412	0.0692878	0.0362	1.15e-11	0.6873	4.94e-13	0.8989	0.00149135	0.346	0.0110145	0.1874	0.00671445	0.2372	1.08e-14	0.9843	4.71e-13	0.8541	8.11e-15	0.9779	1.33e-10
s_C_037RU8_P002_d	PSRC898_WES	PRC	Female	130	0.513868	0	0.0344826	0.0307	5.14e-12	0.8061	0.012453	0.1963	1.17e-13	0.9632	5.37e-11	0.4559	1.16e-11	0.5102	1.95e-11	0.4934	0.0174364	0.1727	3.87e-12	0.6402	5.23e-10	0.3667	2.38e-10	0.3748	1.18e-11	0.449	0.047621	0.06	0.00304952	0.3269	2.13e-11	0.5302	0.00762003	0.2189	1.45e-12	0.7399	1.49e-11	0.4691	3.8e-09	0.2549	5.63e-13	0.8094	0.0200134	0.1263	1.96e-10
s_C_2HTA4T_P003_d	PSRC899_WES	PRC	Male	127	0.502226	0	0.0116248	0.1365	4.53e-12	0.6201	4.85e-12	0.586	8.69e-11	0.1788	2.49e-12	0.6442	8.58e-14	0.9112	0.0662662	0.0426	0.00206947	0.2169	1.28e-11	0.4246	7.66e-12	0.5533	1.22e-14	0.9736	0.00459158	0.2178	1.29e-11	0.4261	5.29e-14	0.9413	0.0342422	0.0711	0.0271051	0.0951	2.62e-12	0.6469	5.92e-11	0.3094	0.0237662	0.1134	0.036683	0.0948	2.32e-12	0.6776	0.130976
s_C_372U3C_P002_d	PSRC900_WES	PRC	Female	164	0.450415	0	0.0112215	0.1023	1.38e-11	0.7842	3.64e-10	0.409	8.99e-11	0.5043	0.0815764	0.0535	8.61e-11	0.3922	3.22e-07	0.3196	2.44e-13	0.8707	1.04e-12	0.7618	6.28e-13	0.8692	0.0174123	0.1178	0.010202	0.1135	4.33e-11	0.3963	1.57e-12	0.7425	1.31e-12	0.7602	0.0315897	0.0617	0.00303747	0.261	1.3e-10	0.3521	0.0411615	0.0962	0.0168645	0.1318	7.31e-13	0.8123	5.55e-11
s_C_5A93CL_P002_d	PSRC901_WES	PRC	Female	112	0.428958	0	9.44e-10	0.3252	1.51e-12	0.8575	1.21e-12	0.8033	3.65e-12	0.7407	0.0196743	0.1421	0.0234248	0.0821	1.76e-11	0.5168	1.31e-12	0.7492	1.34e-11	0.5075	5.91e-13	0.8785	0.0401366	0.0614	1.26e-11	0.4889	9.28e-11	0.3616	0.024799	0.1138	1.77e-08	0.2947	1.4e-12	0.7434	1.77e-11	0.4823	0.130264	0.0427	0.00550383	0.1986	1.18e-12	0.7169	0.0059105	0.2131	1.46e-09
s_C_78W9PL_P002_d	PSRC902_WES	PRC	Male	319	0.340871	0	0.023276	0.0239	7.88e-11	0.8947	8.46e-09	0.4994	9.69e-12	0.9062	0.0673318	0.0505	0.0647686	0.0286	0.0357264	0.0589	2.39e-12	0.7868	1.86e-11	0.567	4.7e-12	0.823	6.57e-13	0.9294	0.0246796	0.0359	0.00419979	0.2474	2.94e-09	0.4205	2.45e-11	0.5809	4.51e-10	0.4055	0.00569012	0.2435	2.73e-11	0.4729	5.07e-12	0.6597	0.0177035	0.1038	4.05e-12	0.6285	0.0614594
s_C_7XUE05_P001_d	PSRC903_WES	PRC	Female	157	0.409097	0	0.00142371	0.3689	3.14e-10	0.6924	0.0841333	0.0322	1.6e-11	0.8396	8.41e-11	0.4611	0.0343424	0.0893	1.15e-09	0.3956	4.51e-13	0.8904	2.96e-12	0.7177	8.3e-11	0.5525	4.87e-11	0.5762	3.23e-12	0.6143	8.65e-13	0.7937	3e-11	0.4941	8.77e-11	0.4811	0.0278479	0.0888	4.51e-12	0.6493	2.4e-11	0.4702	0.0220745	0.1535	0.0187036	0.1374	1.85e-12	0.7134	6.91e-11
s_C_9V2R15_P002_d	PSRC904_WES	PRC	Female	115	0.348839	0	0.0186188	0.1144	0.00436986	0.2692	0.0580147	0.0896	2.12e-09	0.3922	0.0696775	0.0604	5.49e-11	0.439	5.15e-12	0.6666	2.95e-12	0.7365	7.66e-13	0.8343	1.79e-10	0.4983	3.65e-09	0.3601	4.3e-12	0.5908	0.0486002	0.0646	1.44e-11	0.5825	8.5e-11	0.5016	0.0194918	0.1569	2.52e-12	0.7213	3.67e-10	0.3755	8.92e-10	0.3411	0.049829	0.0871	1.85e-12	0.7113	2.17e-11
s_C_H4U9LC_P003_d	PSRC905_WES	PRC	Female	77	0.380202	0	4.86e-13	0.7943	2.54e-12	0.8411	2.01e-10	0.3955	2.5e-12	0.7764	4.3e-11	0.4976	1.1e-11	0.5916	3.79e-12	0.6888	0.0103819	0.2039	3.95e-14	0.9459	3.89e-11	0.5312	1.1e-12	0.7973	0.0102442	0.163	0.0754837	0.0427	9.67e-13	0.8233	5.34e-14	0.946	0.00991695	0.2117	2.05e-11	0.4446	1.41e-12	0.7344	2.3e-13	0.8678	9.42e-14	0.8984	1.25e-13	0.8885	3.05e-09
s_C_JH053K_P003_d	PSRC906_WES	PRC	Male	141	0.587894	0	0.0347576	0.0241	1.2e-11	0.7386	7.27e-12	0.6958	2.35e-12	0.8674	5.53e-11	0.4451	2.18e-11	0.4973	0.0171882	0.1374	0.00997965	0.194	2.36e-13	0.8809	3.43e-12	0.7951	0.0186544	0.1585	5.67e-12	0.5972	4.79e-12	0.6009	2.05e-07	0.3375	2.65e-12	0.7313	0.0336774	0.0646	4.51e-10	0.3479	6.31e-11	0.3576	4.69e-12	0.6129	1.38e-12	0.7242	3.24e-13	0.8603	5.45e-13
s_C_LT7X6F_P002_d	PSRC907_WES	PRC	Male	174	0.362875	0	2.55e-11	0.4496	3.93e-11	0.6778	1.6e-10	0.4017	1.92e-10	0.3925	5.2e-11	0.424	0.0138868	0.1876	0.0233771	0.1405	1.07e-10	0.3786	0.0511786	0.0525	1.2e-11	0.6516	5.62e-11	0.4557	2.46e-11	0.4174	0.0393185	0.0651	4.59e-12	0.6604	9.2e-13	0.8444	0.00065314	0.3307	2.13e-13	0.9057	5.01e-11	0.3815	0.0290968	0.1277	7.62e-13	0.7951	0.01052	0.1836	6.79e-11
s_C_MEWTF6_P002_d	PSRC908_WES	PRC	Male	199	0.479616	0	0.00300181	0.2695	1.26e-11	0.5521	3.71e-11	0.4015	8.8e-13	0.8568	2.98e-08	0.3098	8.18e-13	0.8108	7.59e-11	0.4101	0.00605145	0.2019	0.00435922	0.2227	3.1e-12	0.7427	0.0461008	0.0493	9.38e-12	0.5252	0.0644689	0.0385	3.28e-11	0.4685	2.68e-12	0.7002	0.0212236	0.106	6.51e-12	0.574	0.0105834	0.1893	2.35e-11	0.3931	0.00747874	0.1754	0.00563501	0.1857	0.128329
s_C_R0P379_P002_d	PSRC909_WES	PRC	Female	227	0.504223	0	7.03e-12	0.651	1.23e-12	0.8248	5.62e-12	0.6563	8.22e-12	0.6206	2.24e-10	0.3767	0.0144837	0.0868	1.3e-06	0.2635	0.00244007	0.1975	2.28e-15	0.9862	1.31e-11	0.6286	4.4e-12	0.693	0.0227711	0.0362	0.0437285	0.0467	1.03e-10	0.4305	4.43e-11	0.455	0.0143274	0.1023	6.87e-13	0.8045	4.16e-11	0.3754	0.00376621	0.1679	0.030105	0.0981	0.00500818	0.1663	0.036924
s_C_T4KF1D_P002_d	PSRC910_WES	PRC	Male	90	0.542432	0	4.84e-13	0.797	2.14e-10	0.1203	5.57e-11	0.3213	1.53e-10	0.2016	2.27e-10	0.3446	1.47e-11	0.4893	7.94e-12	0.5745	0.00917473	0.1866	0.0185091	0.1284	5.29e-12	0.6975	6.68e-14	0.954	1.98e-13	0.8829	4.14e-13	0.8393	3.19e-12	0.6936	1.84e-12	0.7348	1.15e-11	0.4915	8.4e-13	0.7783	7.54e-12	0.4828	0.0196565	0.1303	6.43e-14	0.9124	2.68e-12	0.5876	5.66e-13
s_C_VA67TR_P003_d	PSRC911_WES	PRC	Male	156	0.651477	0	4.54e-12	0.7896	7.81e-13	0.7735	2.22e-10	0.2693	7.36e-11	0.2552	1.25e-09	0.2765	0.0510304	0.0437	3.26e-11	0.6359	1.17e-14	0.9726	4.58e-15	0.985	2.01e-12	0.7948	9.54e-13	0.8144	0.00495189	0.1686	1.45e-09	0.2541	6.01e-12	0.6532	1.3e-12	0.7387	1.2e-14	0.9529	0.0220771	0.0782	7.05e-10	0.2112	0.0339745	0.0896	0.00673619	0.1415	5.14e-15	0.9838	3.23e-08
s_C_VUUW07_P002_d	PSRC912_WES	PRC	Male	147	0.279664	0	0.0215396	0.037	3.92e-10	0.4484	2.17e-11	0.5961	1.41e-11	0.6819	0.144596	0.001	7.8e-11	0.4026	2.79e-11	0.4818	7.75e-12	0.6206	4.34e-11	0.4372	0.0436294	0.0875	3.7e-12	0.7802	4.16e-12	0.6221	0.0781303	0.0259	2.78e-11	0.5082	3.74e-10	0.3763	0.00434682	0.2523	1.23e-10	0.3692	0.0228428	0.1544	7.55e-09	0.2505	0.00435978	0.2182	1.38e-11	0.478	1.15e-09
s_C_WFRTR2_P003_d	PSRC913_WES	PRC	Female	178	0.405731	0	2.87e-12	0.7131	0.0883506	0.1438	2.61e-11	0.7028	4.91e-10	0.603	1.07e-11	0.6509	1.02e-11	0.5877	0.00781062	0.2991	5.04e-15	0.9907	0.0203487	0.1697	1.86e-08	0.4288	1.62e-12	0.9038	2.34e-10	0.3662	0.0522637	0.0466	4.96e-12	0.7182	1.95e-12	0.8268	0.00816125	0.2443	3.22e-11	0.498	8.36e-11	0.3959	2.76e-10	0.3477	2.07e-12	0.7124	0.0104415	0.1851	1.52e-06
[truncated: 125 more columns]
